# Supplementary material for: 2,3-Bis(2-methoxy­phen­yl)tetra­zolium-5-thiol­ate–acetone–dichloro­methane (1/0.4/0.1)
Source: Acta Crystallogr Sect E Struct Rep Online. 2008 Dec 3;65(Pt 1):o2. doi: 10.1107/S1600536808039731 (PMC2967854; doi:10.1107/S1600536808039731)
Supplement: Supplementary file 1 [file e-65-000o2-sup1.cif]

##############################################################################
###                                                                        ###
###        Electronic paper (Acta Crystallographica Section E)             ###
###                                                                        ###
##############################################################################
#                                                                            #
# This CIF contains the data in a paper accepted for publication in Acta     #
# Crystallographica Section E. It conforms to the requirements of Notes      #
# for Authors for Section E, and has been peer reviewed under the auspices   #
# of the IUCr Commission on Journals.                                        #
#                                                                            #
# Full details of the Crystallographic Information File format               #
# are given in the paper "The Crystallographic Information File (CIF):       #
# a New Standard Archive File for Crystallography" by S. R. Hall, F. H.      #
# Allen and I. D. Brown [Acta Cryst. (1991), A47, 655-685].                  #
#                                                                            #
# The current version of the core CIF dictionary is obtainable from          #
# ftp://ftp.iucr.org/pub/cif_core.dic. The current version number is 2.4.    #
#                                                                            #
# Software is freely available for graphical display of the structure(s) in  #
# this CIF.  For information consult the CIF home page http://www.iucr.org/  #
# cif/home.html                                                              #
#                                                                            #
# This file may be used for bona fide research purposes within the           #
# scientific community so long as proper attribution is given to the journal # 
# article from which it was obtained.                                        #
#                                                                            #
##############################################################################
                                             
data_global
_audit_creation_method     'WinGX routine CIF_UPDATE'
_audit_conform_dict_name     cif_core.dic
_audit_conform_dict_version     2.3
_journal_date_recd_electronic     2008-10-17
_journal_date_accepted     2008-11-25
_journal_name_full     'Acta Crystallographica, Section E'
_journal_year     2009
_journal_volume     65
_journal_issue      1
_journal_page_first     o2
_journal_page_last     o2
_journal_paper_category     QO
_journal_coeditor_code     CV2466
_publ_contact_author_name     'von Eschwege, Karel G.'
_publ_contact_author_address
;
Department of Chemistry
University of the Free State
P.O. Box 339
Bloemfontein
9300
South Africa
;
_publ_contact_author_email     veschwkg.sci@ufs.ac.za
_publ_contact_author_fax     '+27-51-444 6384'
_publ_contact_author_phone     '+27-51-401 2923'
_publ_section_title
;
2,3-Bis(2-methoxyphenyl)tetrazolium-5-thiolate--acetone--dichloromethane
(1/0.4/0.1)
;
loop_
    _publ_author_name
    _publ_author_address
    'Eschwege, Karel G. von'
;
Department of Chemistry
University of the Free State
PO Box 339
Bloemfontein 9300
South Africa
;
    'Muller, Alfred'
;
Department of Chemistry
University of Johannesburg (APK Campus)
PO Box 524
Aucklandpark
Johannesburg 2006
South Africa
;
data_I
_audit_creation_method     'WinGX routine CIF_UPDATE'
_chemical_name_systematic
;
2,3-Bis(2-methoxyphenyl)tetrazolium-5-thiolate--acetone--dichloromethane
(1/0.4/0.1)
;
_chemical_formula_moiety     'C15 H14 N4 O2 S, 0.4(C3 H6 O), 0.1(C H2 Cl2)'
_chemical_formula_sum     'C16.3 H16.6 Cl0.2 N4 O2.4 S'
_chemical_formula_iupac     'C15 H14 N4 O2 S, 0.4C3 H6 O, 0.1C H2 Cl2'
_chemical_formula_weight     346.09
_symmetry_cell_setting     orthorhombic
_symmetry_space_group_name_H-M     'P b c n'
_symmetry_space_group_name_Hall     '-P 2n 2ab'
loop_
    _symmetry_equiv_pos_as_xyz
    'x, y, z'
    '-x+1/2, -y+1/2, z+1/2'
    'x+1/2, -y+1/2, -z'
    '-x, y, -z+1/2'
    '-x, -y, -z'
    'x-1/2, y-1/2, -z-1/2'
    '-x-1/2, y-1/2, z'
    'x, -y, z-1/2'
_cell_length_a     19.5069(13)
_cell_length_b     12.5245(7)
_cell_length_c     13.2780(10)
_cell_angle_alpha     90
_cell_angle_beta     90
_cell_angle_gamma     90
_cell_volume     3244.0(4)
_cell_formula_units_Z     8
_cell_measurement_reflns_used     1519
_cell_measurement_theta_min     2.47
_cell_measurement_theta_max     24.41
_cell_measurement_temperature     100(2)
_exptl_crystal_description     needle
_exptl_crystal_colour     red
_exptl_crystal_size_max     0.33
_exptl_crystal_size_mid     0.12
_exptl_crystal_size_min     0.11
_exptl_crystal_density_diffrn     1.417
_exptl_crystal_density_method     'not measured'
_exptl_crystal_F_000     1448
_exptl_absorpt_coefficient_mu     0.252
_exptl_absorpt_correction_type     multi-scan
_exptl_absorpt_process_details     '(SADABS; Bruker, 2008)'
_exptl_absorpt_correction_T_min     0.9191
_exptl_absorpt_correction_T_max     0.972
_exptl_special_details
;
The intensity data was collected on a Bruker X8 Apex II 4 K Kappa CCD
diffractometer using an exposure time of 200 s/frame. A total of 358 frames
were collected with a frame width of 0.5\% covering up to \q = 28.30\% with
99.2% completeness accomplished.
;
_diffrn_ambient_temperature     100(2)
_diffrn_radiation_type     MoK\a
_diffrn_radiation_wavelength     0.71073
_diffrn_radiation_monochromator     graphite
_diffrn_measurement_device_type
;
Bruker X8 APEXII 4K Kappa CCD
;
_diffrn_measurement_method     '\f and \w'
_diffrn_detector_area_resol_mean     8.4
_diffrn_reflns_number     10890
_diffrn_reflns_av_R_equivalents     0.0506
_diffrn_reflns_theta_min     2.09
_diffrn_reflns_theta_max     28.3
_diffrn_reflns_theta_full     28.3
_diffrn_measured_fraction_theta_max     0.992
_diffrn_measured_fraction_theta_full     0.992
_diffrn_reflns_limit_h_min     -15
_diffrn_reflns_limit_h_max     26
_diffrn_reflns_limit_k_min     -12
_diffrn_reflns_limit_k_max     16
_diffrn_reflns_limit_l_min     -13
_diffrn_reflns_limit_l_max     17
_diffrn_standards_number     0
_diffrn_standards_interval_count     0
_diffrn_standards_interval_time     0
_diffrn_standards_decay_%     0
_reflns_number_total     4013
_reflns_number_gt     2571
_reflns_threshold_expression     I>2\s(I)
_refine_ls_structure_factor_coef     Fsqd
_refine_ls_matrix_type     full
_refine_ls_R_factor_gt     0.0592
_refine_ls_wR_factor_ref     0.1692
_refine_ls_goodness_of_fit_ref     1.057
_refine_ls_restrained_S_all     1.101
_refine_ls_number_reflns     4013
_refine_ls_number_parameters     238
_refine_ls_number_restraints     2
_refine_ls_hydrogen_treatment     constr
_refine_ls_weighting_scheme     calc
_refine_ls_weighting_details
         'calc w=1/[\s^2^(Fo^2^)+(0.0769P)^2^+1.1580P] where P=(Fo^2^+2Fc^2^)/3'
_refine_ls_shift/su_max     0
_refine_ls_shift/su_mean     0
_refine_diff_density_max     0.835
_refine_diff_density_min     -0.568
_refine_ls_extinction_method     none
loop_
    _atom_type_symbol
    _atom_type_description
    _atom_type_scat_dispersion_real
    _atom_type_scat_dispersion_imag
    _atom_type_scat_source
    C C 0.0033 0.0016 'International Tables Vol C Tables 4.2.6.8 and 6.1.1.4'
    H H 0 0 'International Tables Vol C Tables 4.2.6.8 and 6.1.1.4'
    N N 0.0061 0.0033 'International Tables Vol C Tables 4.2.6.8 and 6.1.1.4'
    S S 0.1246 0.1234 'International Tables Vol C Tables 4.2.6.8 and 6.1.1.4'
    O O 0.0106 0.006 'International Tables Vol C Tables 4.2.6.8 and 6.1.1.4'
    Cl Cl 0.1484 0.1585 'International Tables Vol C Tables 4.2.6.8 and 6.1.1.4'
_computing_data_collection     'APEX2 (Bruker, 2008)'
_computing_cell_refinement     'SAINT-Plus (Bruker, 2004)'
_computing_data_reduction     'SAINT-Plus and XPREP (Bruker, 2004)'
_computing_structure_solution     'SIR97 (Altomare <i>et al.</i>,  1999)'
_computing_structure_refinement     'SHELXL97 (Sheldrick, 2008)'
_computing_molecular_graphics     'DIAMOND (Brandenburg & Putz, 2005)'
_computing_publication_material     'WinGX (Farrugia, 1999)'
loop_
    _atom_site_type_symbol
    _atom_site_label
    _atom_site_fract_x
    _atom_site_fract_y
    _atom_site_fract_z
    _atom_site_U_iso_or_equiv
    _atom_site_adp_type
    _atom_site_calc_flag
    _atom_site_refinement_flags
    _atom_site_occupancy
    _atom_site_disorder_assembly
    _atom_site_disorder_group
    S S1 0.94113(4) 0.35569(6) 0.39602(6) 0.0240(2) Uani d . 1 . .
    N N1 0.92670(12) 0.20582(17) 0.25103(17) 0.0175(5) Uani d . 1 . .
    N N2 0.90050(11) 0.20201(16) 0.16004(17) 0.0164(5) Uani d . 1 . .
    N N3 0.87217(12) 0.29604(17) 0.13628(18) 0.0175(5) Uani d . 1 . .
    N N4 0.87976(12) 0.36420(17) 0.21135(18) 0.0191(5) Uani d . 1 . .
    C C3 0.91500(14) 0.3082(2) 0.2832(2) 0.0184(6) Uani d . 1 . .
    C C11 0.83626(14) 0.3154(2) 0.0438(2) 0.0175(6) Uani d . 1 . .
    C C12 0.77732(14) 0.2548(2) 0.0246(2) 0.0189(6) Uani d . 1 . .
    C C13 0.74450(15) 0.2681(2) -0.0670(2) 0.0222(6) Uani d . 1 . .
    H H13 0.7052 0.2265 -0.0828 0.027 Uiso calc R 1 . .
    C C14 0.76917(17) 0.3422(2) -0.1354(2) 0.0258(7) Uani d . 1 . .
    H H14 0.7464 0.3511 -0.198 0.031 Uiso calc R 1 . .
    C C15 0.82674(16) 0.4038(2) -0.1141(2) 0.0255(7) Uani d . 1 . .
    H H15 0.8424 0.4553 -0.1613 0.031 Uiso calc R 1 . .
    C C16 0.86101(15) 0.3897(2) -0.0240(2) 0.0220(6) Uani d . 1 . .
    H H16 0.9008 0.4303 -0.0089 0.026 Uiso calc R 1 . .
    O O1 0.84463(11) 0.01383(15) 0.21656(16) 0.0255(5) Uani d . 1 . .
    C C1 0.81522(18) -0.0853(2) 0.2495(3) 0.0347(8) Uani d . 1 . .
    H H1A 0.7779 -0.1056 0.204 0.052 Uiso calc R 1 . .
    H H1B 0.7972 -0.0769 0.318 0.052 Uiso calc R 1 . .
    H H1C 0.8505 -0.141 0.2491 0.052 Uiso calc R 1 . .
    C C21 0.90302(14) 0.1126(2) 0.0934(2) 0.0183(6) Uani d . 1 . .
    C C22 0.87405(15) 0.0159(2) 0.1243(2) 0.0214(6) Uani d . 1 . .
    C C23 0.87648(16) -0.0689(2) 0.0568(2) 0.0274(7) Uani d . 1 . .
    H H23 0.8586 -0.1364 0.076 0.033 Uiso calc R 1 . .
    C C24 0.90459(16) -0.0560(2) -0.0376(3) 0.0299(7) Uani d . 1 . .
    H H24 0.9045 -0.1145 -0.0831 0.036 Uiso calc R 1 . .
    C C25 0.93295(16) 0.0403(3) -0.0676(2) 0.0286(7) Uani d . 1 . .
    H H25 0.9524 0.0478 -0.1329 0.034 Uiso calc R 1 . .
    C C26 0.93252(15) 0.1258(2) -0.0009(2) 0.0229(6) Uani d . 1 . .
    H H26 0.9522 0.1923 -0.0195 0.027 Uiso calc R 1 . .
    O O2 0.75650(10) 0.18958(15) 0.10072(14) 0.0218(5) Uani d . 1 . .
    C C2 0.71273(16) 0.1018(2) 0.0731(3) 0.0298(7) Uani d . 1 . .
    H H2A 0.6689 0.1295 0.0483 0.045 Uiso calc R 1 . .
    H H2B 0.7047 0.0565 0.1321 0.045 Uiso calc R 1 . .
    H H2C 0.7348 0.0596 0.0201 0.045 Uiso calc R 1 . .
    C C01 0.96482(19) 0.3561(3) 0.6608(3) 0.0505(13) Uani d PD 0.9 . .
    H H02A 0.9476 0.299 0.6172 0.076 Uiso calc PR 0.8 A 1
    H H02B 0.9974 0.4004 0.6231 0.076 Uiso calc PR 0.8 A 1
    H H02C 0.9264 0.4004 0.6835 0.076 Uiso calc PR 0.8 A 1
    H H02D 0.9694 0.3499 0.5868 0.061 Uiso calc PR 0.1 A 2
    H H02E 0.9167 0.3784 0.672 0.061 Uiso calc PR 0.1 A 2
    O O01 1 0.2112(4) 0.75 0.084(2) Uani d SP 0.8 B 1
    C C02 1 0.3083(5) 0.75 0.0332(14) Uani d SP 0.8 . 1
    Cl Cl1 0.9637(7) 0.2275(7) 0.6975(8) 0.061(3) Uani d PD 0.1 . 2
    Cl Cl2 1.0037(4) 0.4567(5) 0.6826(5) 0.0276(16) Uani d PD 0.1 . 2
loop_
    _atom_site_aniso_label
    _atom_site_aniso_U_11
    _atom_site_aniso_U_22
    _atom_site_aniso_U_33
    _atom_site_aniso_U_12
    _atom_site_aniso_U_13
    _atom_site_aniso_U_23
    S1 0.0222(4) 0.0265(4) 0.0233(4) 0.0002(3) -0.0020(3) -0.0080(3)
    N1 0.0164(12) 0.0182(11) 0.0179(11) -0.0017(9) -0.0018(9) 0.0005(10)
    N2 0.0148(12) 0.0151(11) 0.0194(12) -0.0002(9) -0.0012(9) -0.0003(10)
    N3 0.0151(12) 0.0147(11) 0.0227(12) -0.0005(9) -0.0010(10) 0.0011(10)
    N4 0.0180(12) 0.0179(11) 0.0213(12) -0.0017(9) -0.0009(10) -0.0045(10)
    C3 0.0148(14) 0.0178(13) 0.0225(14) -0.0017(11) 0.0030(11) -0.0013(12)
    C11 0.0172(14) 0.0171(13) 0.0182(13) 0.0041(11) -0.0004(11) -0.0006(11)
    C12 0.0174(14) 0.0169(13) 0.0224(14) 0.0056(11) 0.0021(11) -0.0008(12)
    C13 0.0197(15) 0.0240(15) 0.0230(14) 0.0035(12) -0.0022(12) -0.0038(13)
    C14 0.0317(18) 0.0259(15) 0.0198(14) 0.0060(13) -0.0029(13) -0.0002(13)
    C15 0.0310(17) 0.0220(14) 0.0236(15) 0.0038(13) 0.0024(13) 0.0033(13)
    C16 0.0220(15) 0.0184(14) 0.0254(15) 0.0004(11) 0.0010(12) 0.0006(13)
    O1 0.0309(12) 0.0187(10) 0.0268(11) -0.0068(9) -0.0002(9) 0.0021(9)
    C1 0.041(2) 0.0239(16) 0.0396(19) -0.0137(14) -0.0026(16) 0.0044(15)
    C21 0.0172(14) 0.0146(12) 0.0231(14) 0.0036(10) -0.0048(11) -0.0048(11)
    C22 0.0185(14) 0.0206(14) 0.0250(15) 0.0023(11) -0.0044(12) -0.0013(12)
    C23 0.0269(17) 0.0186(14) 0.0369(18) -0.0005(12) -0.0074(14) -0.0055(14)
    C24 0.0287(17) 0.0282(16) 0.0329(17) 0.0085(13) -0.0108(14) -0.0107(15)
    C25 0.0264(17) 0.0345(17) 0.0249(15) 0.0118(13) -0.0050(13) -0.0075(15)
    C26 0.0228(16) 0.0236(15) 0.0222(14) 0.0064(12) -0.0031(12) -0.0011(12)
    O2 0.0205(11) 0.0231(10) 0.0219(10) -0.0053(8) 0.0001(9) 0.0014(9)
    C2 0.0250(17) 0.0301(16) 0.0342(17) -0.0101(13) -0.0068(14) 0.0055(15)
    C01 0.0178(18) 0.077(3) 0.057(3) 0.003(2) -0.0090(19) 0.048(2)
    O01 0.140(7) 0.026(3) 0.085(5) 0 -0.037(5) 0
    C02 0.041(4) 0.033(3) 0.026(3) 0 -0.005(3) 0
    Cl1 0.087(9) 0.052(6) 0.043(6) -0.052(6) 0.001(6) -0.002(5)
    Cl2 0.031(4) 0.031(4) 0.021(3) 0.016(3) 0.005(3) 0.002(3)
_geom_special_details
;
All e.s.d.'s (except the e.s.d. in the dihedral angle between two l.s. planes)
are estimated using the full covariance matrix. The cell e.s.d.'s are taken
into account individually in the estimation of e.s.d.'s in distances, angles
and torsion angles; correlations between e.s.d.'s in cell parameters are only
used when they are defined by crystal symmetry. An approximate (isotropic)
treatment of cell e.s.d.'s is used for estimating e.s.d.'s involving l.s.
planes.
;
loop_
    _geom_bond_atom_site_label_1
    _geom_bond_atom_site_label_2
    _geom_bond_site_symmetry_2
    _geom_bond_distance
    _geom_bond_publ_flag
    S1 C3 . 1.690(3) ?
    N1 N2 . 1.313(3) ?
    N1 C3 . 1.371(3) ?
    N2 N3 . 1.339(3) ?
    N2 C21 . 1.428(3) ?
    N3 N4 . 1.321(3) ?
    N3 C11 . 1.434(4) ?
    N4 C3 . 1.369(3) ?
    C11 C16 . 1.382(4) ?
    C11 C12 . 1.401(4) ?
    C12 O2 . 1.361(3) ?
    C12 C13 . 1.385(4) ?
    C13 C14 . 1.385(4) ?
    C13 H13 . 0.95 ?
    C14 C15 . 1.392(4) ?
    C14 H14 . 0.95 ?
    C15 C16 . 1.382(4) ?
    C15 H15 . 0.95 ?
    C16 H16 . 0.95 ?
    O1 C22 . 1.353(3) ?
    O1 C1 . 1.436(3) ?
    C1 H1A . 0.98 ?
    C1 H1B . 0.98 ?
    C1 H1C . 0.98 ?
    C21 C26 . 1.387(4) ?
    C21 C22 . 1.398(4) ?
    C22 C23 . 1.391(4) ?
    C23 C24 . 1.377(5) ?
    C23 H23 . 0.95 ?
    C24 C25 . 1.386(5) ?
    C24 H24 . 0.95 ?
    C25 C26 . 1.390(4) ?
    C25 H25 . 0.95 ?
    C26 H26 . 0.95 ?
    O2 C2 . 1.439(3) ?
    C2 H2A . 0.98 ?
    C2 H2B . 0.98 ?
    C2 H2C . 0.98 ?
    C01 C02 . 1.494(4) ?
    C01 Cl2 . 1.499(7) ?
    C01 Cl1 . 1.683(8) ?
    C01 H02A . 0.98 ?
    C01 H02B . 0.98 ?
    C01 H02C . 0.98 ?
    C01 H02D . 0.99 ?
    C01 H02E . 0.99 ?
    O01 C02 . 1.216(8) ?
    C02 C01 4_756 1.494(4) ?
loop_
    _geom_contact_atom_site_label_1
    _geom_contact_atom_site_label_2
    _geom_contact_distance
    _geom_contact_site_symmetry_1
    _geom_contact_site_symmetry_2
    _geom_contact_publ_flag
    Cg Cg 3.886(3) . 5_755 n
loop_
    _geom_angle_atom_site_label_1
    _geom_angle_atom_site_label_2
    _geom_angle_atom_site_label_3
    _geom_angle_site_symmetry_1
    _geom_angle_site_symmetry_3
    _geom_angle
    _geom_angle_publ_flag
    N2 N1 C3 . . 104.8(2) ?
    N1 N2 N3 . . 110.2(2) ?
    N1 N2 C21 . . 125.9(2) ?
    N3 N2 C21 . . 123.9(2) ?
    N4 N3 N2 . . 110.2(2) ?
    N4 N3 C11 . . 126.3(2) ?
    N2 N3 C11 . . 123.5(2) ?
    N3 N4 C3 . . 104.6(2) ?
    N4 C3 N1 . . 110.2(2) ?
    N4 C3 S1 . . 126.1(2) ?
    N1 C3 S1 . . 123.7(2) ?
    C16 C11 C12 . . 122.2(3) ?
    C16 C11 N3 . . 120.1(2) ?
    C12 C11 N3 . . 117.7(2) ?
    O2 C12 C13 . . 125.9(3) ?
    O2 C12 C11 . . 115.8(2) ?
    C13 C12 C11 . . 118.3(3) ?
    C12 C13 C14 . . 119.7(3) ?
    C12 C13 H13 . . 120.1 ?
    C14 C13 H13 . . 120.1 ?
    C13 C14 C15 . . 121.2(3) ?
    C13 C14 H14 . . 119.4 ?
    C15 C14 H14 . . 119.4 ?
    C16 C15 C14 . . 119.7(3) ?
    C16 C15 H15 . . 120.2 ?
    C14 C15 H15 . . 120.2 ?
    C15 C16 C11 . . 118.8(3) ?
    C15 C16 H16 . . 120.6 ?
    C11 C16 H16 . . 120.6 ?
    C22 O1 C1 . . 117.5(2) ?
    O1 C1 H1A . . 109.5 ?
    O1 C1 H1B . . 109.5 ?
    H1A C1 H1B . . 109.5 ?
    O1 C1 H1C . . 109.5 ?
    H1A C1 H1C . . 109.5 ?
    H1B C1 H1C . . 109.5 ?
    C26 C21 C22 . . 122.4(3) ?
    C26 C21 N2 . . 118.7(2) ?
    C22 C21 N2 . . 118.9(3) ?
    O1 C22 C23 . . 125.7(3) ?
    O1 C22 C21 . . 117.0(2) ?
    C23 C22 C21 . . 117.3(3) ?
    C24 C23 C22 . . 120.7(3) ?
    C24 C23 H23 . . 119.7 ?
    C22 C23 H23 . . 119.7 ?
    C23 C24 C25 . . 121.5(3) ?
    C23 C24 H24 . . 119.2 ?
    C25 C24 H24 . . 119.2 ?
    C24 C25 C26 . . 119.0(3) ?
    C24 C25 H25 . . 120.5 ?
    C26 C25 H25 . . 120.5 ?
    C21 C26 C25 . . 119.1(3) ?
    C21 C26 H26 . . 120.4 ?
    C25 C26 H26 . . 120.4 ?
    C12 O2 C2 . . 116.5(2) ?
    O2 C2 H2A . . 109.5 ?
    O2 C2 H2B . . 109.5 ?
    H2A C2 H2B . . 109.5 ?
    O2 C2 H2C . . 109.5 ?
    H2A C2 H2C . . 109.5 ?
    H2B C2 H2C . . 109.5 ?
    C02 C01 Cl2 . . 87.2(4) ?
    C02 C01 Cl1 . . 52.7(4) ?
    Cl2 C01 Cl1 . . 139.1(5) ?
    C02 C01 H02A . . 109.5 ?
    Cl2 C01 H02A . . 154.4 ?
    Cl1 C01 H02A . . 57.8 ?
    C02 C01 H02B . . 109.5 ?
    Cl2 C01 H02B . . 45.2 ?
    Cl1 C01 H02B . . 134.2 ?
    H02A C01 H02B . . 109.5 ?
    C02 C01 H02C . . 109.5 ?
    Cl2 C01 H02C . . 81.5 ?
    Cl1 C01 H02C . . 116.2 ?
    H02A C01 H02C . . 109.5 ?
    H02B C01 H02C . . 109.5 ?
    C02 C01 H02D . . 135.6 ?
    Cl2 C01 H02D . . 102.3 ?
    Cl1 C01 H02D . . 102.3 ?
    H02A C01 H02D . . 52.1 ?
    H02B C01 H02D . . 58.7 ?
    H02C C01 H02D . . 114.8 ?
    C02 C01 H02E . . 115.4 ?
    Cl2 C01 H02E . . 102.3 ?
    Cl1 C01 H02E . . 102.3 ?
    H02A C01 H02E . . 88.3 ?
    H02B C01 H02E . . 122.1 ?
    H02C C01 H02E . . 21.5 ?
    H02D C01 H02E . . 104.9 ?
    O01 C02 C01 . 4_756 113.6(3) ?
    O01 C02 C01 . . 113.6(3) ?
    C01 C02 C01 4_756 . 132.8(6) ?
loop_
    _geom_torsion_atom_site_label_1
    _geom_torsion_atom_site_label_2
    _geom_torsion_atom_site_label_3
    _geom_torsion_atom_site_label_4
    _geom_torsion_site_symmetry_1
    _geom_torsion_site_symmetry_2
    _geom_torsion_site_symmetry_3
    _geom_torsion_site_symmetry_4
    _geom_torsion
    _geom_torsion_publ_flag
    C3 N1 N2 N3 . . . . -1.4(3) ?
    C3 N1 N2 C21 . . . . 176.8(2) ?
    N1 N2 N3 N4 . . . . 0.5(3) ?
    C21 N2 N3 N4 . . . . -177.7(2) ?
    N1 N2 N3 C11 . . . . -176.7(2) ?
    C21 N2 N3 C11 . . . . 5.1(4) ?
    N2 N3 N4 C3 . . . . 0.6(3) ?
    C11 N3 N4 C3 . . . . 177.7(2) ?
    N3 N4 C3 N1 . . . . -1.5(3) ?
    N3 N4 C3 S1 . . . . 178.6(2) ?
    N2 N1 C3 N4 . . . . 1.8(3) ?
    N2 N1 C3 S1 . . . . -178.2(2) ?
    N4 N3 C11 C16 . . . . 66.4(4) ?
    N2 N3 C11 C16 . . . . -116.8(3) ?
    N4 N3 C11 C12 . . . . -115.2(3) ?
    N2 N3 C11 C12 . . . . 61.6(3) ?
    C16 C11 C12 O2 . . . . -176.0(2) ?
    N3 C11 C12 O2 . . . . 5.6(4) ?
    C16 C11 C12 C13 . . . . 2.1(4) ?
    N3 C11 C12 C13 . . . . -176.2(2) ?
    O2 C12 C13 C14 . . . . 176.1(3) ?
    C11 C12 C13 C14 . . . . -1.9(4) ?
    C12 C13 C14 C15 . . . . 0.2(4) ?
    C13 C14 C15 C16 . . . . 1.3(5) ?
    C14 C15 C16 C11 . . . . -1.1(4) ?
    C12 C11 C16 C15 . . . . -0.6(4) ?
    N3 C11 C16 C15 . . . . 177.6(2) ?
    N1 N2 C21 C26 . . . . -122.6(3) ?
    N3 N2 C21 C26 . . . . 55.4(4) ?
    N1 N2 C21 C22 . . . . 59.1(4) ?
    N3 N2 C21 C22 . . . . -122.9(3) ?
    C1 O1 C22 C23 . . . . 2.2(4) ?
    C1 O1 C22 C21 . . . . -179.5(3) ?
    C26 C21 C22 O1 . . . . -177.7(3) ?
    N2 C21 C22 O1 . . . . 0.5(4) ?
    C26 C21 C22 C23 . . . . 0.8(4) ?
    N2 C21 C22 C23 . . . . 179.0(2) ?
    O1 C22 C23 C24 . . . . 176.4(3) ?
    C21 C22 C23 C24 . . . . -1.9(4) ?
    C22 C23 C24 C25 . . . . 1.8(5) ?
    C23 C24 C25 C26 . . . . -0.4(4) ?
    C22 C21 C26 C25 . . . . 0.6(4) ?
    N2 C21 C26 C25 . . . . -177.7(2) ?
    C24 C25 C26 C21 . . . . -0.8(4) ?
    C13 C12 O2 C2 . . . . 22.9(4) ?
    C11 C12 O2 C2 . . . . -159.1(3) ?
    Cl2 C01 C02 O01 . . . . -160.1(3) ?
    Cl1 C01 C02 O01 . . . . 11.4(6) ?
    Cl2 C01 C02 C01 . . . 4_756 19.9(3) ?
    Cl1 C01 C02 C01 . . . 4_756 -168.6(6) ?
