# Supplementary material for: 2,3-Bis(2-methoxy­phen­yl)tetra­zolium-5-thiol­ate–acetone–dichloro­methane (1/0.4/0.1)
Source: Acta Crystallogr Sect E Struct Rep Online. 2008 Dec 3;65(Pt 1):o2. doi: 10.1107/S1600536808039731 (PMC2967854; doi:10.1107/S1600536808039731)
Supplement: Supplementary file 2 [file e-65-000o2-Isup2.hkl]

#
# h,k,l, Fc-squared, Fo-squared, sigma(Fo-squared) and status flag
#
data_I
_shelx_title ' 8fkve2_0ma in Pbcn'
_shelx_refln_list_code          4
_shelx_F_calc_maximum      245.69
_exptl_crystal_F_000      1451.00
_reflns_d_resolution_high  0.7496
 
loop_
 _symmetry_equiv_pos_as_xyz
 'x, y, z'
 '-x+1/2, -y+1/2, z+1/2'
 'x+1/2, -y+1/2, -z'
 '-x, y, -z+1/2'
 '-x, -y, -z'
 'x-1/2, y-1/2, -z-1/2'
 '-x-1/2, y-1/2, z'
 'x, -y, z-1/2'
 
_cell_length_a    19.5069
_cell_length_b    12.5245
_cell_length_c    13.2780
_cell_angle_alpha  90.000
_cell_angle_beta   90.000
_cell_angle_gamma  90.000
 
_shelx_F_squared_multiplier     1.000
 
loop_
 _refln_index_h
 _refln_index_k
 _refln_index_l
 _refln_F_squared_calc
 _refln_F_squared_meas
 _refln_F_squared_sigma
 _refln_observed_status
   2   0   0        3.30      218.24     26.94 o
   4   0   0    24421.19    21227.89    562.21 o
   6   0   0    45783.45    44503.07   1448.27 o
   8   0   0      636.17      846.28     63.89 o
  10   0   0     7713.58     7568.95    253.07 o
  12   0   0     1399.16     1386.88     98.97 o
  14   0   0      808.80      848.79     90.83 o
  16   0   0     3678.52     3102.00    176.65 o
  18   0   0     1441.29     1346.79    134.68 o
  20   0   0      124.79      155.35     70.78 o
  22   0   0       74.22       46.35     64.52 o
  24   0   0       41.25      117.77     71.41 o
   3   1   0     4160.15     5333.14     85.34 o
   5   1   0    18367.76    19352.35    279.80 o
   7   1   0        9.13        4.23      9.93 o
   9   1   0      223.32      194.90     28.31 o
  11   1   0     2808.23     2777.31    222.69 o
  13   1   0       60.36       71.39     23.49 o
  15   1   0      274.17      216.02     41.02 o
  17   1   0      532.57      491.10     61.84 o
  19   1   0      343.50      308.43     55.81 o
  21   1   0       41.69       92.13     72.98 o
  23   1   0      333.62      245.06     60.66 o
  25   1   0       59.93       16.91     73.29 o
   0   2   0    19090.97    19351.24    420.32 o
   2   2   0      167.43      181.57      9.35 o
   4   2   0    26696.11    26764.59    479.08 o
   6   2   0    23868.17    24089.28    549.11 o
   8   2   0     1489.43     1508.10     50.02 o
  10   2   0      704.14      736.97     50.92 o
  12   2   0     1165.50     1194.39     65.48 o
  14   2   0      283.13      334.77     45.77 o
  16   2   0       96.04       83.87     32.01 o
  18   2   0       36.32       56.36     30.09 o
  20   2   0        0.54      -53.51     32.26 o
  22   2   0        0.04      -23.58     35.81 o
  24   2   0       36.24       18.17     67.03 o
   1   3   0    47758.25    50161.92    580.21 o
   3   3   0    16107.96    15134.80    220.93 o
   5   3   0      635.26      527.46     26.28 o
   7   3   0     1694.88     1970.76     97.41 o
   9   3   0     4627.78     4664.78    131.38 o
  11   3   0     9384.67     9281.24    175.89 o
  13   3   0       60.05       63.22     24.70 o
  15   3   0     1693.89     1489.44     87.70 o
  17   3   0     1278.39     1260.94     88.13 o
  19   3   0      230.18      261.24     51.55 o
  21   3   0      782.94      775.11    101.17 o
  23   3   0      321.40      222.38     86.44 o
  25   3   0       23.20      -23.80     71.41 o
   0   4   0    15085.38    16631.15    546.91 o
   2   4   0     3623.40     4587.83     85.00 o
   4   4   0      859.99      789.62     31.29 o
   6   4   0      870.41      644.86     31.03 o
   8   4   0     8646.30     8602.28    189.58 o
  10   4   0      207.18      193.77     26.00 o
  12   4   0     1981.26     2007.37     70.79 o
  14   4   0        2.74       -7.99     36.33 o
  16   4   0     1097.95     1232.42     84.75 o
  18   4   0     1159.52     1190.24    115.26 o
  20   4   0       37.12       46.43     39.55 o
  22   4   0        3.54      -20.05     53.87 o
  24   4   0      664.17      811.83    145.95 o
   1   5   0     3453.96     3464.67     50.88 o
   3   5   0      324.99      274.40     21.87 o
   5   5   0      221.73      340.08     25.53 o
   7   5   0        5.44        3.88     11.89 o
   9   5   0      176.35      152.40     24.55 o
  11   5   0     1912.79     1861.99    128.08 o
  13   5   0      565.21      535.64     45.09 o
  15   5   0        0.09        9.25     24.25 o
  17   5   0        9.58      -12.86     28.81 o
  19   5   0       29.03       58.26     53.25 o
  21   5   0        7.21       -8.14     53.25 o
  23   5   0      467.25      467.30    112.13 o
   0   6   0     2462.10     2439.23     60.91 o
   2   6   0     4608.88     4741.21    120.32 o
   4   6   0      379.68      437.41     21.79 o
   6   6   0      521.62      571.14     49.05 o
   8   6   0       10.56       -6.50     12.83 o
  10   6   0     7070.91     7287.57    149.09 o
  12   6   0      299.42      222.77     31.81 o
  14   6   0      295.92      238.28     44.92 o
  16   6   0      400.87      370.13     75.17 o
  18   6   0      217.41      182.29     67.03 o
  20   6   0      115.40       41.97     55.75 o
  22   6   0      513.63      920.20    143.45 o
  24   6   0        0.93        6.26     72.66 o
   1   7   0     9396.61     9126.50    112.95 o
   3   7   0     3941.09     3963.89     86.48 o
   5   7   0     1090.91     1106.52     39.02 o
   7   7   0     8005.79     8438.73    163.00 o
   9   7   0       99.46      120.11     22.13 o
  11   7   0      384.66      375.97     45.06 o
  13   7   0      770.87      803.92     67.75 o
  15   7   0       17.25       18.17     35.08 o
  17   7   0     2183.98     2037.72    157.86 o
  19   7   0       55.52       -3.13     46.98 o
  21   7   0      242.66      152.84     75.17 o
  23   7   0     1137.67      918.95    154.72 o
   0   8   0       17.63       15.69     12.79 o
   2   8   0        0.78        0.58      8.37 o
   4   8   0       20.79       32.08     10.45 o
   6   8   0      140.51      113.27     26.51 o
   8   8   0      793.48      906.46     46.78 o
  10   8   0     2331.75     2310.08    128.41 o
  14   8   0      945.54      900.16    108.37 o
  16   8   0       17.35       40.72     43.22 o
  18   8   0      599.72      551.87    103.98 o
  20   8   0        4.46      -72.04     46.35 o
  22   8   0       21.70        1.25     59.51 o
   1   9   0     1584.16     1789.32     43.39 o
   3   9   0      855.74     1057.07     49.35 o
   5   9   0       39.15       26.25     12.18 o
   7   9   0      268.61      247.52     26.64 o
   9   9   0      531.54      567.83     49.14 o
  11   9   0      280.85      187.30     46.98 o
  13   9   0     1105.67     1107.63     69.61 o
  15   9   0      469.54      422.20     87.07 o
  17   9   0       72.31       31.95     53.87 o
  19   9   0      112.83       64.52     53.87 o
  21   9   0       74.90       -5.01     63.27 o
   0  10   0     1481.91     1301.77     55.85 o
   2  10   0     1281.82     1461.36     41.67 o
   4  10   0     3467.76     3898.84    116.51 o
   6  10   0     1789.79     1829.88     59.95 o
   8  10   0     1344.46     1168.89    101.48 o
  10  10   0     1298.72     1246.56     97.09 o
  12  10   0     1763.04     1507.15    104.61 o
  14  10   0      155.88      155.67     35.55 o
  16  10   0      667.99      962.80    128.41 o
  18  10   0     1934.27     2013.92    183.54 o
  20  10   0       29.49        8.14     68.91 o
   1  11   0      239.22      237.80     27.37 o
   3  11   0        3.41        5.51     18.87 o
   5  11   0       13.09        1.84     23.00 o
   7  11   0        0.25       32.57     33.20 o
   9  11   0        1.26       10.02     29.44 o
  11  11   0     1356.93     1436.37    114.63 o
  13  11   0      726.10      767.75     77.68 o
  15  11   0      405.52      632.68    109.62 o
  17  11   0      894.32     1240.30    150.97 o
  19  11   0       79.95       70.78     67.65 o
   0  12   0     1894.19     1760.22    149.09 o
   2  12   0     4579.48     4317.18    208.60 o
   4  12   0     1079.26     1211.77     90.28 o
   6  12   0     1677.68     1725.14    132.17 o
   8  12   0        0.60      -20.67     31.32 o
  10  12   0      249.11      209.85     61.39 o
  12  12   0      117.08      180.41     57.00 o
  14  12   0      233.30      429.72     94.59 o
  16  12   0      408.40      641.45    114.01 o
  18  12   0      189.59       25.06     63.27 o
   1  13   0      201.79      291.38     67.34 o
   3  13   0     1419.41     1534.88    105.04 o
   5  13   0      498.75      344.53     76.42 o
   7  13   0     4630.90     4675.55    235.53 o
   9  13   0      135.25      147.21     55.12 o
  11  13   0       14.28        9.40     40.72 o
  13  13   0      160.48      124.66     63.89 o
  15  13   0       95.50      106.49     65.15 o
   0  14   0      437.46      450.39     98.97 o
   2  14   0     1670.73     1807.53    119.59 o
   4  14   0      317.42      315.09     82.69 o
   6  14   0      211.42      153.47     59.51 o
   8  14   0       62.96       37.58     44.48 o
  10  14   0      199.52      240.54     70.16 o
  12  14   0      974.67     1138.82    138.44 o
  14  14   0        0.05      -65.15     56.38 o
   1  15   0        0.04       86.26     41.16 o
   3  15   0      237.14      283.14     84.57 o
   5  15   0      137.09      105.24     59.51 o
   7  15   0       11.95      -45.73     42.60 o
   9  15   0      177.33      295.67     78.93 o
   0  16   0      255.63      380.86    100.85 o
   2  16   0        4.41       -5.64     41.97 o
   4  16   0      297.45      385.24     98.35 o
   6  16   0      207.62      105.86     64.52 o
   1   1   1    14785.37    12280.72    122.79 o
   2   1   1    10020.91     9196.81     82.53 o
   3   1   1     4066.20     5163.92     59.08 o
   4   1   1     8498.51     8970.47     94.85 o
   5   1   1    56993.69    58477.95    510.53 o
   6   1   1     5680.03     5761.23     79.38 o
   7   1   1     7078.68     7268.50     97.99 o
   8   1   1      582.21      653.09     24.93 o
   9   1   1       31.04       47.28     15.82 o
  10   1   1      815.76      785.76     30.15 o
  11   1   1        0.17        0.08     10.61 o
  12   1   1        1.91       28.51     13.91 o
  13   1   1      347.78      379.14     24.74 o
  14   1   1     2622.03     2446.94     58.18 o
  15   1   1      326.60      381.44     35.67 o
  16   1   1      100.33      111.36     25.11 o
  17   1   1      344.31      367.16     39.14 o
  18   1   1       98.27       60.57     23.94 o
  19   1   1        2.22       23.00     20.69 o
  20   1   1      167.76      156.71     34.74 o
  21   1   1       22.37       27.26     33.36 o
  22   1   1      221.13      234.35     40.69 o
  23   1   1      100.77       60.72     54.97 o
  24   1   1        4.87       58.82     36.92 o
  25   1   1        0.05       28.36     41.79 o
   0   2   1       80.54      480.74     13.12 o
   1   2   1       31.45       37.93      3.36 o
   2   2   1     3440.97     2325.33     26.94 o
   3   2   1     6014.17     6387.18     58.52 o
   4   2   1     9197.06    10536.39    105.19 o
   5   2   1    60363.69    61361.07    536.39 o
   6   2   1      600.28      514.24     17.17 o
   7   2   1     1898.56     2047.51     39.09 o
   8   2   1     1770.48     1707.88     41.29 o
   9   2   1     5009.54     4871.32     90.81 o
  10   2   1      336.52      293.37     25.26 o
  11   2   1     2265.66     1892.00     58.50 o
  12   2   1     3093.22     2730.08     71.60 o
  13   2   1     1741.72     1639.11     56.81 o
  14   2   1      472.29      543.14     39.20 o
  15   2   1      269.10      309.78     40.23 o
  16   2   1     3592.68     3523.82    171.43 o
  17   2   1        4.03        1.32     17.63 o
  18   2   1      388.29      499.92     45.35 o
  19   2   1       54.94       55.08     26.26 o
  20   2   1      161.15      103.61     31.25 o
  21   2   1     2077.74     2158.45     90.21 o
  22   2   1       72.18       -9.40     31.65 o
  23   2   1      173.71      312.46     54.56 o
  24   2   1       12.27       17.20     36.33 o
  25   2   1       43.57       38.41     54.43 o
   1   3   1     3361.60     4063.20     35.31 o
   2   3   1      467.43      402.89     10.48 o
   3   3   1     9126.71     7805.22     72.10 o
   4   3   1      309.89      332.89     12.73 o
   5   3   1     1296.26     1626.42     35.62 o
   6   3   1      574.77      640.69     19.79 o
   7   3   1     2681.96     2514.50     52.05 o
   8   3   1     2382.29     2227.23     48.45 o
   9   3   1        2.22        8.64     10.89 o
  10   3   1     3025.23     3246.00     73.32 o
  11   3   1      360.99      397.28     26.66 o
  12   3   1       12.57       30.34     14.86 o
  13   3   1      172.42      205.30     25.55 o
  14   3   1       72.43       41.79     17.91 o
  15   3   1        1.24        9.03     15.47 o
  16   3   1      239.23      298.93     34.89 o
  17   3   1        8.35       25.99     20.98 o
  18   3   1      181.19      165.96     29.87 o
  19   3   1      865.99     1040.06     62.29 o
  20   3   1      328.05      372.71     51.08 o
  21   3   1       15.53       49.66     39.31 o
  22   3   1      100.97      114.01     38.73 o
  23   3   1      108.39      114.85     50.12 o
  24   3   1      176.60      189.60     82.06 o
  25   3   1       24.54       31.07     50.60 o
   0   4   1       47.01       31.93      8.83 o
   1   4   1      129.39      123.98      7.27 o
   2   4   1     2302.70     2273.07     26.79 o
   3   4   1     5030.05     4997.95     52.40 o
   4   4   1     6144.88     6292.43     84.59 o
   5   4   1     1539.33     1496.04     28.53 o
   6   4   1     5186.58     5566.29     76.15 o
   7   4   1      949.47      951.95     28.14 o
   8   4   1       27.55       27.12      9.23 o
   9   4   1       43.75       47.97     12.79 o
  10   4   1        0.40        5.19     10.21 o
  11   4   1       13.08       18.48     13.40 o
  12   4   1      431.17      407.57     29.18 o
  13   4   1      444.69      509.32     48.54 o
  14   4   1      655.58      732.14     44.90 o
  15   4   1      666.47      694.86     45.70 o
  16   4   1       88.00       88.90     36.80 o
  17   4   1        8.69        7.46     19.17 o
  18   4   1      263.34      249.34     35.71 o
  19   4   1      406.36      376.35     43.28 o
  20   4   1       39.11       28.98     29.82 o
  21   4   1      106.46       91.78     36.66 o
  22   4   1       45.31       50.48     42.01 o
  23   4   1      405.39      503.34     83.57 o
  24   4   1      308.25      374.98     77.94 o
  25   4   1       17.43        6.27     51.37 o
   1   5   1     4606.79     3933.19     40.58 o
   2   5   1       22.46       17.94      5.41 o
   3   5   1      475.13      421.04     12.71 o
   4   5   1     2888.16     2876.27     38.43 o
   5   5   1      965.22     1007.89     25.13 o
   6   5   1     6210.54     6507.45     79.45 o
   7   5   1      824.07      896.63     28.73 o
   8   5   1     1127.97     1128.37     33.11 o
   9   5   1      581.27      569.63     25.93 o
  10   5   1      771.52      787.01     33.93 o
  11   5   1       18.59       12.82     18.39 o
  12   5   1     1814.12     1821.03     70.79 o
  13   5   1      302.43      243.42     25.65 o
  14   5   1     1965.83     1849.14     73.41 o
  15   5   1     1618.05     1552.20     63.08 o
  16   5   1        0.79       -6.68     17.69 o
  17   5   1     1523.29     1668.59     71.97 o
  18   5   1       20.45        6.74     26.80 o
  19   5   1      309.75      415.94     54.52 o
  20   5   1     1090.74     1245.95    169.44 o
  21   5   1        7.54       -8.42     38.35 o
  22   5   1       24.15       56.96     40.30 o
  23   5   1       59.46       20.34     44.79 o
  24   5   1      208.75      245.18     66.61 o
   0   6   1     3996.86     3552.75     54.50 o
   1   6   1      352.87      364.20     13.13 o
   2   6   1       22.27        2.42      5.08 o
   3   6   1     3656.49     3755.27     42.77 o
   4   6   1      459.88      492.01     16.03 o
   5   6   1     1243.02     1199.92     25.11 o
   6   6   1     1759.89     1733.35     35.56 o
   7   6   1      463.64      458.60     20.26 o
   8   6   1        0.51       -2.93      6.87 o
   9   6   1      748.50      767.58     31.10 o
  10   6   1      634.42      625.31     28.98 o
  11   6   1       40.00       51.96     13.92 o
  12   6   1      472.69      548.01     30.28 o
  13   6   1      461.92      504.75     64.70 o
  14   6   1       26.63       27.77     20.07 o
  15   6   1       45.48       54.78     23.96 o
  16   6   1     1282.63     1315.41     75.33 o
  17   6   1      170.43      200.74     49.54 o
  18   6   1      714.30      755.62     92.08 o
  19   6   1      276.37      242.12     53.34 o
  20   6   1      329.18      463.26     70.80 o
  21   6   1      250.75      260.75    105.86 o
  22   6   1      444.56      373.27     71.48 o
  23   6   1        2.08       11.81     46.29 o
  24   6   1      130.40       35.11     50.40 o
   1   7   1     1424.23     1515.74     30.01 o
   2   7   1       46.17       76.41      8.17 o
   3   7   1     3938.14     4074.65     49.50 o
   4   7   1      508.89      690.78     18.75 o
   5   7   1      136.60      161.36     13.52 o
   6   7   1      241.24      235.00     15.19 o
   7   7   1       22.91       15.58      8.08 o
   8   7   1      118.99      126.61     12.63 o
   9   7   1      841.50      870.22     27.93 o
  10   7   1      135.96      117.92     20.88 o
  11   7   1       53.32       35.66     11.58 o
  12   7   1      173.50      143.62     19.10 o
  13   7   1       20.34       22.23     13.64 o
  14   7   1        0.02       11.34     14.19 o
  15   7   1       80.11       64.94     27.36 o
  16   7   1      150.40      169.41     43.38 o
  17   7   1       95.06      114.74     41.61 o
  18   7   1      131.78      105.41     41.33 o
  19   7   1      104.08      113.42     84.25 o
  20   7   1      153.34      214.17     55.79 o
  21   7   1       51.65      110.96     62.64 o
  22   7   1        0.30       12.39     44.79 o
  23   7   1       73.87       86.25     49.36 o
   0   8   1       96.61      108.90     17.24 o
   1   8   1      982.78     1028.46     23.86 o
   2   8   1     1076.38     1083.92     27.36 o
   3   8   1     2822.01     2684.43     38.44 o
   4   8   1      251.84      310.73     14.88 o
   5   8   1      145.82      133.28     12.02 o
   6   8   1     4570.81     4514.08     75.90 o
   7   8   1     1042.17     1052.66     29.65 o
   8   8   1     1982.38     1865.96     69.04 o
   9   8   1      751.23      842.05     30.31 o
  10   8   1       35.15       58.19     21.56 o
  11   8   1     1631.82     1712.22     98.68 o
  12   8   1      108.07      155.19     31.19 o
  13   8   1     1802.04     1662.92     73.54 o
  14   8   1       70.97       57.25     37.90 o
  15   8   1     1376.75     1413.75     95.68 o
  16   8   1      237.97      278.73     53.59 o
  17   8   1      808.21      944.98     87.70 o
  18   8   1      310.70      243.68     57.14 o
  19   8   1      506.69      527.90    130.29 o
  20   8   1      163.59      167.77     51.29 o
  21   8   1       32.03       83.81     49.14 o
  22   8   1      302.34      198.46     66.71 o
   1   9   1      250.26      205.79     14.56 o
   2   9   1      365.96      389.39     21.47 o
   3   9   1      480.91      476.46     19.40 o
   4   9   1      384.20      420.59     17.90 o
   5   9   1     1149.81     1219.84     30.50 o
   6   9   1      254.87      253.73     25.27 o
   7   9   1      557.53      632.16     27.36 o
   8   9   1     1289.35     1296.73     39.74 o
   9   9   1      558.13      504.52     35.14 o
  10   9   1      972.85     1007.27     80.81 o
  11   9   1      319.26      240.52     36.85 o
  12   9   1       32.35        2.44     20.46 o
  13   9   1      442.41      452.28     45.66 o
  14   9   1       51.40       16.91     35.08 o
  15   9   1      466.02      620.50    102.11 o
  16   9   1      681.98      857.08     84.34 o
  17   9   1     1329.16     1835.53    116.90 o
  18   9   1       14.04       16.13     35.93 o
  19   9   1      431.17      372.93     67.23 o
  20   9   1        0.43      -17.87     37.82 o
  21   9   1       68.95       59.15     47.10 o
   0  10   1      215.90      187.62     18.85 o
   1  10   1      261.87      252.18     15.39 o
   2  10   1      178.80      189.84     15.54 o
   3  10   1     3592.93     3361.75     54.23 o
   4  10   1      807.55      860.17     28.57 o
   5  10   1       50.73       57.88     12.45 o
   6  10   1      197.35      143.21     19.43 o
   7  10   1      231.21      196.47     25.65 o
   8  10   1      118.42      155.55     24.10 o
   9  10   1      816.94      800.15     59.54 o
  10  10   1       81.13       60.06     31.32 o
  11  10   1       61.79       42.51     21.49 o
  12  10   1      314.62      331.19     36.16 o
  13  10   1      105.63      167.55     41.85 o
  14  10   1        0.39       39.59     26.03 o
  15  10   1        1.79      -18.92     55.12 o
  16  10   1      244.21      257.98     67.34 o
  17  10   1       97.87      106.25     50.43 o
  18  10   1      236.54      176.91     52.88 o
  19  10   1      514.52      486.19     76.00 o
  20  10   1       15.07       22.50     46.04 o
   1  11   1     1142.09     1239.51     50.10 o
   2  11   1     5581.92     5644.18     94.81 o
   3  11   1     1848.67     1570.17     47.28 o
   4  11   1     1772.13     1732.23     52.72 o
   5  11   1     1678.65     1366.53     55.75 o
   6  11   1     1596.03     1662.05     74.58 o
   7  11   1        0.12        5.18     18.45 o
   8  11   1      106.41      128.97     28.65 o
   9  11   1      256.99      304.20     44.74 o
  10  11   1       46.35       75.31     29.78 o
  11  11   1       15.30       37.64     24.65 o
  12  11   1        0.78       11.39     19.64 o
  13  11   1       19.31       12.13     27.56 o
  14  11   1      524.97      483.96     60.35 o
  15  11   1       98.56       46.95     39.39 o
  16  11   1        1.18        2.56     34.12 o
  17  11   1       63.42      127.25     49.96 o
  18  11   1      187.17      186.85     56.65 o
  19  11   1      249.78      354.20     70.21 o
   0  12   1     3408.36     3119.69    135.31 o
   1  12   1      561.67      578.20     65.91 o
   2  12   1      116.58       75.65     23.93 o
   3  12   1      794.66      840.37     93.97 o
   4  12   1      284.14      307.92     41.22 o
   5  12   1       54.94       45.87     22.45 o
   6  12   1        0.15       19.13     23.01 o
   7  12   1     4692.25     4533.10    137.99 o
   8  12   1        1.96       19.51     24.19 o
   9  12   1       14.19        4.83     44.48 o
  10  12   1      253.20      363.43     52.51 o
  11  12   1     1121.58     1078.64     62.46 o
  12  12   1      227.18      302.78     52.71 o
  13  12   1      890.10     1033.73     80.88 o
  14  12   1        6.96       19.42     39.46 o
  15  12   1       60.47       59.35     57.32 o
  16  12   1      388.58      301.88     64.15 o
  17  12   1        1.32       16.68     41.56 o
  18  12   1      475.24      640.58     85.21 o
   1  13   1      561.15      478.13     46.96 o
   2  13   1      902.44      989.47     71.56 o
   3  13   1       39.40       61.50     27.97 o
   4  13   1        1.12       14.15     41.40 o
   5  13   1      503.78      552.54     56.69 o
   6  13   1       22.34        0.53     20.45 o
   7  13   1      897.21      868.01     66.17 o
   8  13   1       56.79       79.53     33.87 o
   9  13   1       35.24       69.39     31.66 o
  10  13   1        6.10       20.28     29.01 o
  11  13   1       13.31       13.13     23.81 o
  12  13   1      154.16      184.98     75.48 o
  13  13   1       92.14       68.28     53.25 o
  14  13   1       51.91      -10.65     55.75 o
  15  13   1      153.58      148.77     52.71 o
  16  13   1      194.25      228.57     61.94 o
   0  14   1      191.03      121.48     44.03 o
   1  14   1       99.94       84.54     32.15 o
   2  14   1      174.53      253.68     48.13 o
   3  14   1      366.44      293.33     56.00 o
   4  14   1      325.67      446.62     54.91 o
   5  14   1     1235.85     1296.93    122.31 o
   6  14   1      105.35       81.38     32.00 o
   7  14   1       50.23       77.14     36.52 o
   8  14   1      301.53      337.49     56.07 o
   9  14   1       40.66       72.07     37.19 o
  10  14   1      286.65      356.32     46.66 o
  11  14   1      361.65      447.71    123.40 o
  12  14   1       90.77       97.09     63.89 o
  13  14   1      301.40      378.98     90.83 o
  14  14   1       57.31       42.37     52.93 o
   1  15   1      207.90      226.07    120.90 o
   2  15   1      434.28      478.23     76.85 o
   3  15   1        7.78       88.85     31.46 o
   4  15   1      229.41      221.47     45.65 o
   5  15   1      168.16      175.10     39.78 o
   6  15   1      434.50      479.21     70.10 o
   7  15   1       71.83       52.13     38.97 o
   8  15   1       14.23       37.35     38.38 o
   9  15   1      231.04      289.13     76.84 o
  10  15   1       91.02       60.15     43.82 o
  11  15   1      324.93      553.12    102.11 o
   0  16   1      255.86       69.53     62.64 o
   1  16   1      286.77      223.38    228.64 o
   2  16   1        7.56       78.76     43.40 o
   3  16   1       31.57      136.56     48.73 o
   4  16   1        6.84        3.13     42.60 o
   5  16   1      220.37      242.42     83.94 o
   6  16   1       15.18       26.94     57.63 o
   7  16   1       29.36       78.30     65.15 o
   0   0   2     2610.68     1494.26     36.98 o
   1   0   2    11002.75    11142.85    137.03 o
   2   0   2    11253.33    13412.94    190.11 o
   3   0   2      340.81      353.92     21.48 o
   4   0   2      635.30      376.80     25.00 o
   5   0   2    28030.00    26039.83    439.78 o
   6   0   2    12940.05    12764.42    345.15 o
   7   0   2    17532.07    16092.55    427.84 o
   8   0   2       21.91       51.37     28.19 o
   9   0   2     8593.77     9510.73    187.51 o
  10   0   2     3297.07     3438.55    107.30 o
  11   0   2    16807.06    17793.58    275.13 o
  12   0   2      506.55      448.11     29.78 o
  13   0   2     1521.82     1598.44     54.04 o
  14   0   2      149.96      118.11     27.84 o
  15   0   2      133.23      190.60     50.11 o
  16   0   2       41.72       -6.47     21.92 o
  17   0   2      177.18      176.02     38.97 o
  18   0   2      553.96      508.29     66.17 o
  19   0   2     1055.64      976.64     86.55 o
  20   0   2       43.12       70.67     38.60 o
  21   0   2     1205.83      946.70    103.04 o
  22   0   2       41.78       53.37     42.35 o
  23   0   2     1754.86     1564.77    121.21 o
  24   0   2      265.77      269.36     95.21 o
  25   0   2      172.12      191.06     89.58 o
   1   1   2     2247.83     2977.15     43.05 o
   2   1   2    13096.39    12638.55    128.50 o
   3   1   2    13493.95    14199.37    158.91 o
   4   1   2        2.02       53.67     14.95 o
   5   1   2    16845.49    16017.82    202.97 o
   6   1   2     2025.09     2497.39     64.01 o
   7   1   2     1684.26     1634.43     39.90 o
   8   1   2      325.55      166.39     20.84 o
   9   1   2     4420.97     4415.78     80.64 o
  10   1   2       87.57      148.24     15.68 o
  11   1   2      290.03      278.83     15.82 o
  12   1   2     1000.72     1123.51     54.60 o
  13   1   2      513.49      540.72     26.40 o
  14   1   2       34.97       38.28     12.76 o
  15   1   2       36.92       55.95     14.30 o
  16   1   2      734.68      792.08     49.65 o
  17   1   2      283.87      277.40     41.20 o
  18   1   2      444.35      441.43     42.51 o
  19   1   2      213.24      206.33     34.50 o
  20   1   2       35.19       14.45     23.21 o
  21   1   2       28.14      -10.05     23.96 o
  22   1   2      620.02      510.78     64.01 o
  23   1   2       29.46       64.11     36.40 o
  24   1   2      276.88      243.39     52.63 o
  25   1   2      128.35      145.22     63.11 o
   0   2   2     1479.87     1276.06     42.52 o
   1   2   2      310.64      299.45     10.09 o
   2   2   2    35656.43    35761.68    317.03 o
   3   2   2     1413.56     1151.00     23.62 o
   4   2   2     5123.15     5144.00     57.98 o
   5   2   2       80.93       99.53     11.28 o
   6   2   2     9171.27     9408.56    119.39 o
   7   2   2       51.68       33.31     10.29 o
   8   2   2       50.04       99.76     14.03 o
   9   2   2       52.49       74.04     21.97 o
  10   2   2     5446.41     5421.62    116.82 o
  11   2   2       14.67       -6.12     13.68 o
  12   2   2       14.05       28.46     19.71 o
  13   2   2     1120.79     1156.73     50.34 o
  14   2   2      210.67      193.30     26.79 o
  15   2   2        0.35      -10.60     15.32 o
  16   2   2      147.32      183.43     41.05 o
  17   2   2       70.61       96.51     25.91 o
  18   2   2      448.49      452.68     43.01 o
  19   2   2       35.02      -16.97     19.33 o
  20   2   2      234.75      161.69     32.62 o
  21   2   2       14.50       34.67     29.99 o
  22   2   2       51.15       17.14     38.15 o
  23   2   2        9.45        8.92     35.67 o
  24   2   2       23.64       36.12     38.67 o
  25   2   2        0.04        2.19     37.99 o
   1   3   2      165.71       95.99      5.38 o
   2   3   2      351.49      343.76     12.27 o
   3   3   2      250.90      155.53      9.66 o
   4   3   2    13945.03    13320.76    132.88 o
   5   3   2      135.98      107.20     10.85 o
   6   3   2    13675.61    12692.46    138.19 o
   7   3   2     1005.87      964.90     27.65 o
   8   3   2     7825.80     8576.97    131.58 o
   9   3   2      579.60      614.96     34.45 o
  10   3   2     4993.71     4968.66    110.84 o
  11   3   2      194.01      231.18     46.21 o
  12   3   2     2433.65     2358.73     76.84 o
  13   3   2       34.59       43.95     20.40 o
  14   3   2      224.10      257.80     30.76 o
  15   3   2      228.61      302.80     33.76 o
  16   3   2      817.79      908.79     53.10 o
  17   3   2       54.20       63.49     27.78 o
  18   3   2       22.20       18.10     23.24 o
  19   3   2      133.83      124.49     30.08 o
  20   3   2       74.96       68.35     33.79 o
  21   3   2       58.99      -15.98     28.25 o
  22   3   2     3931.67     3963.87    176.05 o
  23   3   2        4.46       25.28     35.92 o
  24   3   2      345.13      326.03    112.13 o
  25   3   2      406.64      494.31    187.92 o
   0   4   2     4820.83     3991.46     55.56 o
   1   4   2     2549.78     2280.38     31.11 o
   2   4   2     6298.08     5479.86     57.46 o
   3   4   2     2731.81     2391.61     28.91 o
   4   4   2     4673.47     5418.27     53.89 o
   5   4   2       12.85       62.60      8.22 o
   6   4   2      873.29      805.64     22.87 o
   7   4   2     1261.21     1001.76     23.95 o
   8   4   2     1826.97     1955.83     37.98 o
   9   4   2      216.01      206.04     20.23 o
  10   4   2      919.93      936.57     32.91 o
  11   4   2     2667.21     2666.15     80.00 o
  12   4   2      674.68      691.72     65.52 o
  13   4   2     3164.18     2966.58     90.81 o
  14   4   2     2395.45     2476.20     91.14 o
  15   4   2      882.52      845.82     49.98 o
  16   4   2       31.67       47.89     20.79 o
  17   4   2        4.57       21.17     20.53 o
  18   4   2        1.35       30.05     26.81 o
  19   4   2     1459.54     1210.02     79.49 o
  20   4   2      391.32      461.66     58.85 o
  21   4   2       91.95      100.69     36.58 o
  22   4   2       79.29       90.27     39.03 o
  23   4   2      773.58      799.85     94.23 o
  24   4   2      131.35      154.89     58.68 o
  25   4   2       20.37        6.11     49.71 o
   1   5   2     3702.72     4263.89     45.74 o
   2   5   2      197.97      221.34     14.80 o
   3   5   2       12.81       39.74      6.44 o
   4   5   2        0.54        0.45      5.50 o
   5   5   2     2760.27     2788.26     36.47 o
   6   5   2      246.92      329.65     13.91 o
   7   5   2      208.06      240.88     16.20 o
   8   5   2     2338.40     2269.66     40.67 o
   9   5   2      620.01      553.32     36.86 o
  10   5   2      925.10      815.15     33.87 o
  11   5   2       63.79       72.24     18.81 o
  12   5   2       33.50       10.21     10.04 o
  13   5   2      188.92      139.87     27.71 o
  14   5   2      549.18      486.60     50.61 o
  15   5   2      219.56      224.83     29.94 o
  16   5   2       23.30       39.66     20.54 o
  17   5   2        5.06       21.76     42.12 o
  18   5   2      279.89      282.35     54.52 o
  19   5   2      446.36      375.40     65.45 o
  20   5   2       37.91       27.65     49.78 o
  21   5   2      754.11      709.98     87.69 o
  22   5   2       62.33       67.77     45.72 o
  23   5   2      338.89      499.82     97.72 o
  24   5   2      140.79      178.91     60.61 o
   0   6   2     7377.13     7735.80    102.29 o
   1   6   2      692.68      769.85     17.41 o
   2   6   2      572.04      589.93     17.31 o
   3   6   2      626.12      578.46     16.85 o
   4   6   2     1072.61     1168.17     32.51 o
   5   6   2     5707.34     5517.30     63.16 o
   6   6   2      878.87     1046.44     23.11 o
   7   6   2       74.92       43.19      8.50 o
   8   6   2     4001.30     3783.60     60.14 o
   9   6   2     2016.41     2127.97     39.46 o
  10   6   2       86.36      108.73     12.71 o
  11   6   2        6.37       22.81     12.69 o
  12   6   2       36.41       30.75     19.23 o
  13   6   2     2995.78     2941.22     70.61 o
  14   6   2      375.92      366.73     25.77 o
  15   6   2      107.57       41.61     42.60 o
  16   6   2      780.90      828.99     62.89 o
  17   6   2      140.79       92.98     43.77 o
  18   6   2        7.56        8.00     35.85 o
  19   6   2      504.83      523.93     72.34 o
  20   6   2       20.58       13.33     37.63 o
  21   6   2      112.52       71.51     46.89 o
  22   6   2       66.45       81.15     48.55 o
  23   6   2      741.95      831.05     99.61 o
  24   6   2       36.99       96.70     73.92 o
   1   7   2      341.78      356.01     13.37 o
   2   7   2     2481.05     2422.51     34.22 o
   3   7   2      139.29      136.74     10.64 o
   4   7   2     1009.53      730.21     23.57 o
   5   7   2      173.71      168.73     12.20 o
   6   7   2     1353.30     1244.10     27.35 o
   7   7   2      947.43     1069.36     26.30 o
   8   7   2       89.68       96.90     11.88 o
   9   7   2      145.39      105.21     16.40 o
  10   7   2       68.43       43.20     11.63 o
  11   7   2      290.25      314.49     21.28 o
  12   7   2     5832.31     5549.09     95.12 o
  13   7   2      235.21      303.28     27.17 o
  14   7   2     1538.18     1558.47     90.15 o
  15   7   2       11.27       13.49     40.72 o
  16   7   2        6.32       13.12     25.55 o
  17   7   2       21.24       24.08     32.66 o
  18   7   2      592.52      701.05     80.58 o
  19   7   2      205.34      110.41     79.24 o
  20   7   2      549.81      574.87    176.02 o
  21   7   2      434.09      618.23     86.60 o
  22   7   2      450.22      581.21     88.91 o
  23   7   2        0.07      -12.44     43.17 o
   0   8   2      681.61      763.34     26.53 o
   1   8   2      878.81      908.22     21.03 o
   2   8   2      441.16      402.14     15.43 o
   3   8   2      123.42      155.74     11.24 o
   4   8   2     1490.19     1541.67     30.79 o
   5   8   2      951.50      908.79     24.74 o
   6   8   2     1731.38     1658.47     33.56 o
   7   8   2       73.80       79.15     11.67 o
   8   8   2     1026.40     1028.10     28.16 o
   9   8   2      684.99      704.09     28.71 o
  10   8   2      567.34      664.63     32.71 o
  11   8   2     1303.11     1232.60     62.84 o
  12   8   2      217.88      305.98     76.12 o
  13   8   2       33.91       15.64     29.67 o
  14   8   2     1706.49     2098.48    144.07 o
  15   8   2     1298.61     1287.91    124.66 o
  16   8   2       83.15       81.88    100.85 o
  17   8   2      246.36      253.72     51.77 o
  18   8   2      186.93      103.58     89.26 o
  19   8   2       68.64       20.73    139.06 o
  20   8   2       27.47       47.56     43.59 o
  21   8   2      412.87      469.43     77.33 o
  22   8   2      281.09      473.07     79.88 o
   1   9   2     1587.19     1644.62     29.42 o
   2   9   2      509.99      539.76     18.32 o
   3   9   2      494.28      535.89     18.64 o
   4   9   2       36.35       18.70      8.59 o
   5   9   2        4.27        1.82      8.43 o
   6   9   2      637.23      656.33     23.96 o
   7   9   2      209.80      274.42     21.32 o
   8   9   2      169.34      163.30     17.95 o
   9   9   2      224.84      259.42     24.50 o
  10   9   2      727.87      703.54     37.97 o
  11   9   2       18.26       24.08     21.07 o
  12   9   2     1067.27     1114.14     61.65 o
  13   9   2      153.87      207.26     64.52 o
  14   9   2      312.17      364.57     78.93 o
  15   9   2       33.68       37.58     46.35 o
  16   9   2        1.84      -22.55     41.97 o
  17   9   2      218.59      126.13     83.63 o
  18   9   2      586.28      540.25     76.49 o
  19   9   2        0.13        2.90     38.71 o
  20   9   2       17.88       44.30     45.15 o
  21   9   2        8.70       23.07     46.29 o
   0  10   2     3281.50     2923.16     98.32 o
   1  10   2     4376.34     4486.62     62.69 o
   2  10   2      705.42      668.95     24.22 o
   3  10   2     1712.91     1632.15     35.83 o
   4  10   2        9.81        2.30     10.21 o
   5  10   2     2817.36     2898.15     55.92 o
   6  10   2     1202.57     1232.88     39.69 o
   7  10   2      999.20      915.32     41.19 o
   8  10   2      819.70      834.99     41.79 o
   9  10   2       20.95       20.29     17.61 o
  10  10   2       32.70       32.66     20.05 o
  11  10   2      658.11      804.41     57.91 o
  12  10   2      681.66      699.17     94.59 o
  13  10   2      587.60      706.59     97.72 o
  14  10   2      290.90      375.22     83.94 o
  15  10   2      344.81      400.90     85.82 o
  16  10   2        0.17      -41.97     41.34 o
  17  10   2        0.00       -1.06     33.56 o
  18  10   2        5.46       -6.15     37.14 o
  19  10   2       49.34       97.46     50.75 o
  20  10   2       27.79       49.36     48.25 o
   1  11   2      500.30      571.59     30.17 o
   2  11   2       65.68       57.36     16.51 o
   3  11   2     1577.48     1493.38     46.50 o
   4  11   2      531.11      614.23     32.53 o
   5  11   2        0.82       -6.13     12.36 o
   6  11   2     1067.46     1130.17     50.06 o
   7  11   2      208.99      203.54     39.87 o
   8  11   2      133.18      158.77     25.19 o
   9  11   2       82.10       59.26     20.03 o
  10  11   2      221.09      231.31     29.71 o
  11  11   2        3.28       16.69     24.19 o
  12  11   2      534.40      395.27     78.30 o
  13  11   2        0.34       40.09     42.60 o
  14  11   2      559.03      480.46     92.08 o
  15  11   2        7.78       23.80     51.37 o
  16  11   2        8.54      -22.55     47.61 o
  17  11   2       95.55       54.98     44.07 o
  18  11   2       85.08       95.29     59.20 o
  19  11   2        6.84      127.80     53.57 o
   0  12   2      175.07      181.36     49.80 o
   1  12   2      236.15      259.78     25.73 o
   2  12   2       38.76       55.13     19.17 o
   3  12   2        1.74       -7.42     12.71 o
   4  12   2       92.18       93.40     21.25 o
   5  12   2       81.33       52.48     17.64 o
   6  12   2       93.97      107.90     29.64 o
   7  12   2      502.79      501.67     54.02 o
   8  12   2      618.13      665.87     64.29 o
   9  12   2       11.97        6.95     18.38 o
  10  12   2      184.43      209.61     50.55 o
  11  12   2      198.26      155.21     42.41 o
  12  12   2       28.93       -0.88     27.55 o
  13  12   2      424.55      533.63     63.09 o
  14  12   2        8.66       12.54     29.65 o
  15  12   2      102.79       40.09     55.75 o
  16  12   2       34.78      -39.46     47.61 o
  17  12   2        9.79        0.97     47.92 o
   1  13   2      339.08      217.49    133.11 o
   2  13   2      338.22      413.92     64.23 o
   3  13   2      237.51      150.14     92.40 o
   4  13   2       47.09       59.78     48.23 o
   5  13   2        2.68       26.05     22.97 o
   6  13   2      268.64      294.91     44.39 o
   7  13   2      683.17      732.61    117.16 o
   8  13   2      398.49      466.92     42.51 o
   9  13   2       62.53       93.25     26.00 o
  10  13   2        6.87        5.10     28.45 o
  11  13   2      187.91      147.32     41.84 o
  12  13   2     1087.70     1047.79    326.99 o
  13  13   2       96.36       46.27     72.35 o
  14  13   2     1080.57     1354.93    136.56 o
  15  13   2       53.13        3.76     51.99 o
  16  13   2        1.13       58.07     40.72 o
   0  14   2     1467.11     1405.04    155.98 o
   1  14   2       59.83       11.32     29.90 o
   2  14   2      243.82      162.27     65.46 o
   3  14   2        9.87       -9.21     28.78 o
   4  14   2       44.32       59.25     49.49 o
   5  14   2     1766.05     1791.57    224.57 o
   6  14   2       11.05       32.35     39.78 o
   7  14   2      134.23      208.58     37.65 o
   8  14   2       28.82       15.11     26.37 o
   9  14   2      201.43      181.18     45.10 o
  10  14   2        1.96       19.80     31.74 o
  11  14   2      522.92      463.80    176.34 o
  12  14   2        2.99       31.01     35.64 o
  13  14   2      100.24      100.23     58.26 o
   1  15   2       93.03      114.80     63.58 o
   2  15   2       16.86      -20.93     36.10 o
   3  15   2      226.33      262.17     60.76 o
   4  15   2      402.59      482.75     76.40 o
   5  15   2       17.40       20.70     51.37 o
   6  15   2      224.00      254.11     42.40 o
   7  15   2       51.36       47.25     38.60 o
   8  15   2      171.20      163.59     44.83 o
   9  15   2      176.15      182.21     70.47 o
  10  15   2       77.09       69.18     46.67 o
  11  15   2      115.56        2.18     62.95 o
   0  16   2      306.07      300.05     97.09 o
   1  16   2      677.99      682.43     91.67 o
   2  16   2       71.90       71.38     48.23 o
   3  16   2        7.39      -14.13     35.65 o
   4  16   2        0.69       -3.28     26.03 o
   5  16   2       55.75       59.93     29.93 o
   6  16   2        8.37       -9.30     27.77 o
   1   1   3     2944.27     3546.07     38.22 o
   2   1   3      182.82      120.04     10.11 o
   3   1   3     1239.50     1540.77     35.22 o
   4   1   3     3287.06     3517.08     85.96 o
   5   1   3     2568.95     2696.64     75.65 o
   6   1   3    14528.72    15325.13    229.90 o
   7   1   3        9.13        4.05     11.89 o
   8   1   3     3141.26     3548.71     90.34 o
   9   1   3       91.59       86.27     19.53 o
  10   1   3     2599.53     2502.51     73.23 o
  11   1   3      444.01      377.45     34.08 o
  12   1   3     2859.45     2740.63     81.85 o
  13   1   3       14.24        9.49     14.06 o
  14   1   3       10.57        7.59     15.03 o
  15   1   3      135.87      130.83     24.86 o
  16   1   3      366.78      451.78     40.92 o
  17   1   3     2048.80     1971.06     72.74 o
  18   1   3       98.95       36.58     22.77 o
  19   1   3      832.13      842.65     62.33 o
  20   1   3      146.81      222.50     41.01 o
  21   1   3     1168.98     1454.80     77.26 o
  22   1   3       63.16       52.71     31.21 o
  23   1   3      370.62      500.57     63.86 o
  24   1   3        0.01       12.44     42.90 o
  25   1   3      324.93      478.75    176.65 o
   0   2   3     9089.04     7653.31    119.70 o
   1   2   3      395.28      443.81     12.56 o
   2   2   3    29071.32    29905.42    320.75 o
   3   2   3     8284.46     8101.84    114.47 o
   4   2   3      146.37      133.98     14.96 o
   5   2   3      105.41      168.35     32.26 o
   6   2   3        1.91       30.74      9.81 o
   7   2   3       91.03      229.32     20.45 o
   8   2   3     8585.42     8410.16    128.09 o
   9   2   3        9.58       67.61     13.90 o
  10   2   3     8276.76     8194.01    138.43 o
  11   2   3       11.58       14.32     14.24 o
  12   2   3      732.45      806.73     48.18 o
  13   2   3      233.91      348.03     56.05 o
  14   2   3     3960.44     3809.86    107.68 o
  15   2   3       26.00       13.51     17.79 o
  16   2   3     2901.09     2860.56     85.23 o
  17   2   3      449.26      419.41     41.35 o
  18   2   3     2105.83     1926.35     76.47 o
  19   2   3     1446.59     1353.58     69.55 o
  20   2   3        2.21      -34.26     26.80 o
  21   2   3      142.33      232.38     45.56 o
  22   2   3      667.89      777.73     74.97 o
  23   2   3      190.71      227.00     48.06 o
  24   2   3      373.58      363.64     71.98 o
  25   2   3       84.82      181.56     63.95 o
   1   3   3       18.23       40.13     16.08 o
   2   3   3       23.00       21.30      5.61 o
   3   3   3     5298.74     5680.10     64.58 o
   4   3   3     4634.59     4927.50     63.37 o
   5   3   3     6538.17     6548.56     86.59 o
   6   3   3       96.50       19.68     19.53 o
   7   3   3     5129.24     4843.23     85.26 o
   8   3   3      332.69      502.43     44.03 o
   9   3   3     2822.01     2439.62     58.52 o
  10   3   3      129.70      108.86     17.33 o
  11   3   3     3953.58     4302.59    131.17 o
  12   3   3      369.00      278.72     32.74 o
  13   3   3       40.83       54.46     34.56 o
  14   3   3      697.95      721.88     52.65 o
  15   3   3       21.46        5.61     20.71 o
  16   3   3      358.40      328.37     36.25 o
  17   3   3      260.66      277.87     36.28 o
  18   3   3       48.14       52.42     25.19 o
  19   3   3       46.26       79.67     58.29 o
  20   3   3       69.04       44.47     32.94 o
  21   3   3      548.75      538.62     60.53 o
  22   3   3      420.16      366.72     56.63 o
  23   3   3       71.67       86.35     57.61 o
  24   3   3       25.07        6.25     34.97 o
  25   3   3      261.58      406.10    160.67 o
   0   4   3     1677.83     1798.49     65.11 o
   1   4   3        3.34        9.51      8.32 o
   2   4   3      682.14      677.31     14.37 o
   3   4   3       75.39      100.93      7.91 o
   4   4   3     3928.67     4002.64     56.13 o
   5   4   3     2489.26     2490.88     47.75 o
   6   4   3     2348.70     2256.13     51.30 o
   7   4   3      977.57      880.38     45.30 o
   8   4   3     8659.72     8886.89    138.02 o
   9   4   3     1320.80     1456.09     45.44 o
  10   4   3      671.01      642.27     33.73 o
  11   4   3     1524.61     1716.01     53.56 o
  12   4   3      296.14      386.39     49.73 o
  13   4   3     1408.55     1359.67     63.17 o
  14   4   3      716.41      715.71     51.95 o
  15   4   3       55.85       39.59     24.32 o
  16   4   3        3.14        8.59     19.70 o
  17   4   3      370.93      353.37     46.81 o
  18   4   3      969.94     1093.88     75.70 o
  19   4   3       36.71       29.90     29.87 o
  20   4   3       38.35       17.82     30.87 o
  21   4   3      273.43      307.20     53.08 o
  22   4   3       44.29       53.16     41.95 o
  23   4   3        0.23      -30.39     40.38 o
  24   4   3      113.51      118.56     72.98 o
   1   5   3     3896.92     3834.66     61.54 o
   2   5   3     4161.66     4487.75     54.19 o
   3   5   3     1573.28     1534.68     27.75 o
   4   5   3     3588.89     3849.46     51.56 o
   5   5   3     1130.70     1068.48     26.01 o
   6   5   3        1.36        2.27      7.64 o
   7   5   3     1922.64     1769.55     47.76 o
   8   5   3     2032.43     2206.40     56.30 o
   9   5   3    10373.13     9963.28    156.13 o
  10   5   3     1276.18     1226.02     44.93 o
  11   5   3      369.66      366.48     29.92 o
  12   5   3       19.10       12.84     17.90 o
  13   5   3      492.89      507.45     53.61 o
  14   5   3      263.72      296.96     36.33 o
  15   5   3     1272.83     1199.77    105.24 o
  16   5   3       39.20       36.44     25.55 o
  17   5   3     1042.65     1061.35     98.38 o
  18   5   3       45.78       37.84     30.21 o
  19   5   3     1172.21     1204.74     81.39 o
  20   5   3       30.36       -2.29     31.94 o
  21   5   3       79.08       80.90     37.85 o
  22   5   3       77.79       58.02     45.40 o
  23   5   3      465.71      578.62     87.78 o
  24   5   3        0.48      -33.03     45.15 o
   0   6   3     1633.39     1941.04     75.07 o
   1   6   3     3273.98     3709.50     54.16 o
   2   6   3      163.27      154.54     11.13 o
   3   6   3       40.88       35.84      7.75 o
   4   6   3     7969.59     8456.85    104.97 o
   5   6   3        4.48        1.26      7.27 o
   6   6   3     2834.21     2897.92     48.86 o
   7   6   3     2650.16     2831.13     79.07 o
   8   6   3       13.82       11.16     10.45 o
   9   6   3     1584.87     1700.94     46.14 o
  10   6   3     1418.38     1331.95     52.93 o
  11   6   3        5.16       10.72     13.49 o
  12   6   3      123.74      133.45     22.52 o
  13   6   3     2027.83     2084.82     77.04 o
  14   6   3      641.76      681.81     66.70 o
  15   6   3       39.99       67.38     45.10 o
  16   6   3      380.90      408.01     59.48 o
  17   6   3      320.17      224.52     68.45 o
  18   6   3       59.26       75.16     31.34 o
  19   6   3       23.23       10.83     29.05 o
  20   6   3     1188.32     1051.84     98.98 o
  21   6   3       33.32       27.25     40.75 o
  22   6   3       16.78      -48.94     37.64 o
  23   6   3       93.85       44.48     54.81 o
   1   7   3      156.03      185.20     14.52 o
   2   7   3     1685.49     1757.67     30.01 o
   3   7   3      435.17      554.93     17.27 o
   4   7   3       21.42       22.78      6.64 o
   5   7   3      986.59      991.52     26.69 o
   6   7   3      123.29      143.75     12.54 o
   7   7   3     2274.69     2254.06     40.90 o
   8   7   3      268.98      313.39     23.22 o
   9   7   3      249.81      229.17     21.69 o
  10   7   3     1673.53     1684.32     73.99 o
  11   7   3      268.27      202.34     31.48 o
  12   7   3      684.08      814.88     54.06 o
  13   7   3      179.53      199.99     41.24 o
  14   7   3        0.56       55.05     30.33 o
  15   7   3      112.01      111.57     38.38 o
  16   7   3       25.29       -1.76     29.75 o
  17   7   3      165.67       79.07     38.27 o
  18   7   3       47.68       31.90     52.31 o
  19   7   3       63.50       14.78     35.51 o
  20   7   3       82.31      136.18     49.95 o
  21   7   3       71.83       65.49     52.93 o
  22   7   3       89.49      165.43     75.80 o
  23   7   3      106.43      237.16     61.49 o
   0   8   3     8048.48     7713.37    137.91 o
   1   8   3       17.14       16.12     14.15 o
   2   8   3       28.61       17.09      7.79 o
   3   8   3      434.86      503.32     17.47 o
   4   8   3      727.80      692.50     21.78 o
   5   8   3      119.16      155.81     18.17 o
   6   8   3       10.85       14.41      7.99 o
   7   8   3     1962.42     2030.26     39.93 o
   8   8   3     3504.58     3612.97     60.64 o
   9   8   3       55.02       59.04     24.10 o
  10   8   3     1075.52     1126.59     48.63 o
  11   8   3       71.13       70.55     22.09 o
  12   8   3      714.71      677.35     52.05 o
  13   8   3      254.57      218.95     42.87 o
  14   8   3        0.05       26.84     27.91 o
  15   8   3      152.48       78.93     49.49 o
  16   8   3      133.78      115.89     56.38 o
  17   8   3        0.20      -43.85     40.72 o
  18   8   3      475.31      596.02     77.07 o
  19   8   3       44.31       -8.71     49.49 o
  20   8   3      966.84      757.22     91.46 o
  21   8   3       22.25       23.74     45.84 o
  22   8   3       56.25       29.51     50.54 o
   1   9   3     1043.87     1047.31     29.92 o
   2   9   3      457.06      414.35     22.38 o
   3   9   3     1257.92     1253.98     31.31 o
   4   9   3     1243.63     1223.93     29.52 o
   5   9   3     1133.28     1146.25     29.85 o
   6   9   3      974.54      976.27     35.53 o
   7   9   3     4599.59     4616.64     76.79 o
   8   9   3      312.75      309.64     26.02 o
   9   9   3      818.97      895.07     37.82 o
  10   9   3        9.89        8.27     19.36 o
  11   9   3      391.62      389.41     43.19 o
  12   9   3      186.58      167.75     38.61 o
  13   9   3       84.92       82.69     42.60 o
  14   9   3      341.35      395.89     77.68 o
  15   9   3      675.47      434.73     85.82 o
  16   9   3      133.88       88.32     50.11 o
  17   9   3       75.76      106.49     56.38 o
  18   9   3        3.46       23.30     38.13 o
  19   9   3       71.68       80.55     45.93 o
  20   9   3       22.28        7.43     57.32 o
  21   9   3       24.45       52.97     56.06 o
   0  10   3       77.28       83.23     23.90 o
   1  10   3        2.13       -4.01      8.54 o
   2  10   3        7.16        3.48      9.99 o
   3  10   3      347.30      338.56     20.66 o
   4  10   3      410.95      437.27     21.12 o
   5  10   3        3.74       12.90     13.31 o
   6  10   3      139.60      157.16     16.54 o
   7  10   3       31.89       32.02     12.91 o
   8  10   3     2528.20     2343.38     62.67 o
   9  10   3      201.01      234.74     39.31 o
  10  10   3      279.83      247.14     50.74 o
  11  10   3       11.79        5.06     23.87 o
  12  10   3      337.10      338.22     67.34 o
  13  10   3       55.45       82.69     44.48 o
  14  10   3      213.50      262.47     68.28 o
  15  10   3        8.94       25.06     46.98 o
  16  10   3        1.24      -11.28     48.23 o
  17  10   3       58.33       79.55     55.75 o
  18  10   3        2.00       11.75     39.68 o
  19  10   3      102.88       38.70     43.04 o
  20  10   3        0.66       -2.87     45.32 o
   1  11   3      271.38      260.30     19.79 o
   2  11   3      321.55      321.17     21.59 o
   3  11   3        0.36        0.85     11.19 o
   4  11   3       11.72       11.34     11.08 o
   5  11   3       69.05       45.27     13.24 o
   6  11   3       37.90       53.79     15.27 o
   7  11   3     2167.03     2244.38     69.91 o
   8  11   3        0.19       25.76     18.94 o
   9  11   3     2602.46     2532.70    109.54 o
  10  11   3      191.72      135.37     37.14 o
  11  11   3        0.45       13.54     40.40 o
  12  11   3       74.27       11.28     42.60 o
  13  11   3      785.90      808.70     98.35 o
  14  11   3       31.79       43.22     43.22 o
  15  11   3      338.70      134.05     60.76 o
  16  11   3      169.87      187.30     68.91 o
  17  11   3       36.56       69.53     60.14 o
  18  11   3       54.26       93.48     52.62 o
  19  11   3       88.00       84.21     46.50 o
   0  12   3     2123.84     2168.43    287.52 o
   1  12   3      227.25      190.29     18.77 o
   2  12   3      226.19      265.28     36.89 o
   3  12   3        0.37        0.22     11.91 o
   4  12   3        8.86       10.14     11.82 o
   5  12   3      700.45      724.98     44.67 o
   6  12   3     1393.80     1232.48     46.84 o
   7  12   3      218.33      182.30     23.81 o
   8  12   3      691.41      723.05     54.07 o
   9  12   3      173.97      194.78     54.64 o
  10  12   3       47.20       20.96     31.37 o
  11  12   3       19.21        2.35     28.99 o
  12  12   3      310.65      356.43     71.41 o
  13  12   3       99.63      112.75     58.26 o
  14  12   3       90.42       72.04     55.75 o
  15  12   3      100.75       62.01     55.75 o
  16  12   3      466.71      496.12    102.11 o
  17  12   3        4.54      -26.31     52.62 o
   1  13   3      155.19      159.60     26.40 o
   2  13   3       98.62       88.89     21.84 o
   3  13   3       92.25      102.66     19.31 o
   4  13   3       49.43       37.19     18.26 o
   5  13   3      153.67      185.30     30.74 o
   6  13   3      758.89      726.42     38.08 o
   7  13   3       38.51       51.85     24.92 o
   8  13   3      443.22      459.57     47.04 o
   9  13   3      422.83      366.06     44.12 o
  10  13   3      468.46      484.73     52.11 o
  11  13   3        2.56       -3.13     27.91 o
  12  13   3      213.15      412.90     87.70 o
  13  13   3       61.84       28.33     33.63 o
  14  13   3       22.54      138.44     60.14 o
  15  13   3        0.11      -27.56     48.86 o
   0  14   3       74.86       10.02     40.72 o
   1  14   3        8.43       -6.57     29.19 o
   2  14   3       97.44       47.22     21.82 o
   3  14   3        4.18        5.74     19.01 o
   4  14   3       81.84       98.39     26.44 o
   5  14   3      112.69      155.36     32.34 o
   6  14   3      214.84      247.99     36.78 o
   7  14   3       30.23       23.07     34.13 o
   8  14   3        8.80       32.39     25.16 o
   9  14   3      222.17      229.29     40.81 o
  10  14   3       32.14       52.17     49.50 o
  11  14   3        0.00       14.78     32.73 o
  12  14   3       66.51       38.56     37.27 o
  13  14   3      794.67      750.44     76.24 o
   1  15   3      101.53       83.81     78.30 o
   2  15   3      595.36      746.37     91.86 o
   3  15   3      294.74      298.24     63.47 o
   4  15   3      315.27      298.47     35.95 o
   5  15   3        6.88       21.71     31.80 o
   6  15   3      125.86       68.94     28.49 o
   7  15   3      128.05      113.35     47.99 o
   8  15   3        1.67       -2.68     26.68 o
   9  15   3      338.77      310.85     45.86 o
  10  15   3       78.14       98.73     39.78 o
   0  16   3     1226.96     1776.51    191.68 o
   1  16   3        0.02       12.55     53.25 o
   2  16   3       87.91      119.99     49.14 o
   3  16   3      108.78       81.60     47.81 o
   4  16   3       42.32      116.30     53.36 o
   5  16   3      146.54      108.83     50.85 o
   0   0   4     1578.92     1278.51     60.14 o
   1   0   4      370.65      405.73     24.76 o
   2   0   4      493.40      549.85     34.77 o
   3   0   4    28579.93    28432.22    484.58 o
   4   0   4     2586.35     2638.45    103.98 o
   5   0   4      789.22     1009.78     64.52 o
   6   0   4     6440.51     6206.50    202.33 o
   7   0   4      572.19      685.30     62.01 o
   8   0   4      741.75      966.98     74.86 o
   9   0   4      344.27      419.82     38.84 o
  10   0   4     2874.89     2529.46    132.17 o
  11   0   4      993.77      948.39     87.70 o
  12   0   4     2940.68     3400.80    167.25 o
  13   0   4      600.47      627.09     57.14 o
  14   0   4     2802.99     2868.59    114.01 o
  15   0   4     1622.60     1341.19     88.32 o
  16   0   4     1922.95     1810.77     96.32 o
  17   0   4       90.79      137.58     40.19 o
  18   0   4      647.01      718.08     74.63 o
  19   0   4       26.35        0.40     33.51 o
  20   0   4      488.91      618.77    210.79 o
  21   0   4      727.07      830.62    131.55 o
  22   0   4       17.29       76.42     68.91 o
  23   0   4      174.89      129.67     77.68 o
  24   0   4       15.27      -17.54     65.77 o
  25   0   4      195.52      140.32     83.94 o
   1   1   4     5872.34     5885.21     84.97 o
   2   1   4        9.75        5.10      8.20 o
   3   1   4       26.90       10.97      8.49 o
   4   1   4     1357.61     1468.05     55.75 o
   5   1   4     4943.03     5087.19    164.12 o
   6   1   4     1195.74     1029.02     48.05 o
   7   1   4     4254.59     4319.43    115.31 o
   8   1   4      255.92      413.88     24.41 o
   9   1   4     8908.57     8660.13    152.61 o
  10   1   4     2031.64     2502.78     66.51 o
  11   1   4        6.40       29.55     15.32 o
  12   1   4       99.55      153.99     26.90 o
  13   1   4      476.98      530.68     43.94 o
  14   1   4     3112.50     2968.84     82.80 o
  15   1   4       74.71       54.64     25.23 o
  16   1   4      270.58      273.48     33.57 o
  17   1   4      604.29      653.11     49.24 o
  18   1   4      666.58      814.03     55.41 o
  19   1   4      266.18      261.87     36.22 o
  20   1   4      109.45      102.26     35.03 o
  21   1   4       67.29       96.46     36.35 o
  22   1   4        2.98       34.51     32.50 o
  23   1   4      294.53      278.65     66.40 o
  24   1   4        4.25       16.90     76.11 o
  25   1   4      188.34       85.72     55.73 o
   0   2   4      294.97      240.86     16.07 o
   1   2   4      827.02      789.12     26.50 o
   2   2   4     3592.92     3674.20     71.80 o
   3   2   4        7.78        4.44      9.00 o
   4   2   4      481.04      457.41     25.68 o
   5   2   4      329.30      354.93     34.61 o
   6   2   4      247.57      233.26     27.55 o
   7   2   4      869.35      989.17     49.41 o
   8   2   4      984.53      981.06     46.19 o
   9   2   4      442.89      509.81     31.92 o
  10   2   4     1351.75     1290.76     42.11 o
  11   2   4     3114.72     3185.66     73.60 o
  12   2   4        7.79       10.06     16.58 o
  13   2   4      119.01      158.67     27.39 o
  14   2   4     1361.24     1342.54     87.59 o
  15   2   4     1704.50     1719.15     65.07 o
  16   2   4       20.11       63.53     22.28 o
  17   2   4      124.57       72.46     36.35 o
  18   2   4       84.81       62.00     24.47 o
  19   2   4       22.93        0.11     24.90 o
  20   2   4     1161.13     1162.49     81.69 o
  21   2   4       41.86       76.40     35.73 o
  22   2   4        4.56        0.85     32.58 o
  23   2   4       12.41        8.68     36.90 o
  24   2   4      166.07      214.64     64.57 o
  25   2   4       66.21       17.64     53.88 o
   1   3   4     7278.10     6865.80    153.92 o
   2   3   4     4366.34     4479.96     83.39 o
   3   3   4     5447.68     5414.35     99.74 o
   4   3   4     2751.44     3097.54     69.60 o
   5   3   4        9.45        1.47     10.94 o
   6   3   4       26.44       11.30      7.38 o
   7   3   4     6132.25     5986.86    102.89 o
   8   3   4     1333.09     1342.63     45.57 o
   9   3   4     3520.43     3369.43     73.24 o
  10   3   4       24.50       46.70     13.39 o
  11   3   4     4966.50     4848.42     95.98 o
  12   3   4     1765.29     1861.35     56.30 o
  13   3   4      167.34      161.37     27.95 o
  14   3   4     1133.66     1276.19     64.98 o
  15   3   4     4358.36     4599.92    126.01 o
  16   3   4        2.19       10.83     20.66 o
  17   3   4     2973.39     2996.74    140.85 o
  18   3   4      313.96      298.09     44.57 o
  19   3   4      145.03      129.61     37.96 o
  20   3   4       76.94       66.80     33.32 o
  21   3   4      666.91      662.52     70.14 o
  22   3   4      295.29      273.86     49.76 o
  23   3   4       36.68       79.58     39.77 o
  24   3   4       15.78        3.02     34.84 o
   0   4   4     4810.77     4865.98    176.02 o
   1   4   4     1415.41     1422.85    100.54 o
   2   4   4      524.72      423.31     36.08 o
   3   4   4     1934.63     1731.83     32.89 o
   4   4   4     6312.58     6431.10     86.58 o
   5   4   4      214.55      207.95     13.99 o
   6   4   4      714.72      718.36     23.83 o
   7   4   4      740.79      715.66     30.54 o
   8   4   4     5723.74     5500.30     98.01 o
   9   4   4      109.25      103.02     18.17 o
  10   4   4      746.41      732.51     35.98 o
  11   4   4      187.96      199.56     23.22 o
  12   4   4      740.33      748.69     45.03 o
  13   4   4     1493.09     1598.79     92.03 o
  14   4   4      156.33      169.39     30.05 o
  15   4   4      609.63      572.29     49.88 o
  16   4   4      870.34      817.92     76.17 o
  17   4   4       52.92       52.20     28.84 o
  18   4   4     1695.71     1749.28     90.47 o
  19   4   4      759.36      806.89     70.73 o
  20   4   4      293.30      316.43     50.11 o
  21   4   4      111.76       65.37     35.81 o
  22   4   4        4.65       -8.27     30.62 o
  23   4   4       64.58       45.82     40.33 o
  24   4   4      482.49      400.72     79.73 o
   1   5   4        0.73        7.52     16.39 o
   2   5   4    12205.94    12766.98    270.30 o
   3   5   4       99.62      119.28     21.61 o
   4   5   4      821.42      813.99     27.73 o
   5   5   4     1353.20     1311.08     28.87 o
   6   5   4     2336.60     2410.40     50.47 o
   7   5   4     2145.77     2411.84     57.50 o
   8   5   4      428.73      389.27     26.41 o
   9   5   4       86.99       75.95     15.86 o
  10   5   4      589.39      646.70     45.66 o
  11   5   4     1306.18     1427.17     50.11 o
  12   5   4       62.96      112.93     20.09 o
  13   5   4       52.08       63.84     19.67 o
  14   5   4      774.73      750.49     68.67 o
  15   5   4      440.26      457.94     59.20 o
  16   5   4       43.15       52.33     32.98 o
  17   5   4      690.17      816.22     78.92 o
  18   5   4      100.49      106.54     33.99 o
  19   5   4       37.71       16.36     28.09 o
  20   5   4        6.45       13.15     30.83 o
  21   5   4        4.03        0.69     33.37 o
  22   5   4        9.66        1.95     36.09 o
  23   5   4        5.48       44.66     50.00 o
  24   5   4        0.12       -0.04     49.05 o
   0   6   4     5511.55     5748.59    214.23 o
   1   6   4      103.28       79.88     22.09 o
   2   6   4      148.72      225.95     32.30 o
   3   6   4     1983.15     2086.66     42.25 o
   4   6   4     1513.65     1509.86     51.59 o
   5   6   4       96.55       82.18     12.79 o
   6   6   4     3794.44     3991.10     65.13 o
   7   6   4      195.14      206.02     17.80 o
   8   6   4       60.44       45.14     12.41 o
   9   6   4       73.73       94.67     17.91 o
  10   6   4      674.88      693.80     37.87 o
  11   6   4      688.81      790.32     41.76 o
  12   6   4     1496.35     1343.14     62.95 o
  13   6   4     2605.75     2605.17    105.84 o
  14   6   4        5.20       11.57     26.73 o
  15   6   4        8.67      -27.07     25.44 o
  16   6   4     1075.85     1345.05    181.03 o
  17   6   4      204.65      165.31     46.82 o
  18   6   4       33.46       35.66     28.92 o
  19   6   4      493.82      558.05     63.15 o
  20   6   4       45.55       58.69     34.93 o
  21   6   4       11.56       16.43     38.71 o
  22   6   4      190.76      145.01     67.97 o
  23   6   4       37.95      113.83     59.31 o
   1   7   4      280.38      287.66     38.51 o
   2   7   4     1532.53     1517.25     72.86 o
   3   7   4     2227.37     2238.34     66.91 o
   4   7   4     4658.82     4702.29     81.03 o
   5   7   4       82.43       80.17     12.60 o
   6   7   4      845.86      812.90     30.90 o
   7   7   4     4109.72     4058.88     69.57 o
   8   7   4      691.31      713.21     31.09 o
   9   7   4     2787.99     2725.67     61.66 o
  10   7   4      120.17      140.33     22.09 o
  11   7   4      924.59      886.39     45.12 o
  12   7   4        1.94       25.24     18.91 o
  13   7   4     1355.37     1337.66     84.69 o
  14   7   4       19.33       26.76     28.59 o
  15   7   4      148.43       79.20     34.34 o
  16   7   4      284.17      250.76     49.76 o
  17   7   4      151.71      353.29     59.58 o
  18   7   4       64.78       53.25     48.23 o
  19   7   4     1580.15     1808.65    121.32 o
  20   7   4       34.59        0.59     38.44 o
  21   7   4      322.55      383.12     88.64 o
  22   7   4      134.28      160.33     60.76 o
   0   8   4       18.36        5.64     26.31 o
   1   8   4     2015.62     1920.03    169.44 o
   2   8   4     3318.30     3178.88    185.42 o
   3   8   4       33.37       15.81      8.77 o
   4   8   4       27.55       16.73     12.11 o
   5   8   4      110.13      141.52     16.60 o
   6   8   4       18.63       25.11     12.03 o
   7   8   4       84.30       67.28     14.07 o
   8   8   4     2773.35     2753.21     69.53 o
   9   8   4     2471.94     2438.66     67.56 o
  10   8   4      675.33      738.54     41.71 o
  11   8   4     1312.11     1173.32     61.68 o
  12   8   4      112.79       72.36     39.64 o
  13   8   4       31.20       60.88     30.15 o
  14   8   4        0.05      -35.19     23.40 o
  15   8   4      465.77      357.38     60.76 o
  16   8   4       11.24       68.91     48.23 o
  17   8   4      398.98      399.03     86.44 o
  18   8   4       65.13       27.56     52.62 o
  19   8   4       36.91       27.61     40.09 o
  20   8   4       47.47      116.25     47.83 o
  21   8   4        3.61       37.82     46.45 o
  22   8   4        8.34       20.26     42.30 o
   1   9   4        2.51       11.78     22.58 o
   2   9   4       25.64        6.77     16.74 o
   3   9   4        2.45       -8.36      9.07 o
   4   9   4      143.75      168.53     14.96 o
   5   9   4      506.18      433.86     31.16 o
   6   9   4      398.92      369.15     30.40 o
   7   9   4       41.39       20.86     13.45 o
   8   9   4       11.44       -0.24     13.59 o
   9   9   4      976.63     1031.65     45.53 o
  10   9   4      282.49      201.32     32.56 o
  11   9   4      296.38      282.61     42.99 o
  12   9   4      176.13      184.16     33.72 o
  13   9   4      249.27      292.37     48.40 o
  14   9   4      147.32      113.38     50.74 o
  15   9   4       96.80       87.70     54.50 o
  16   9   4       18.64      -52.62     38.84 o
  17   9   4       17.73       52.62     52.62 o
  18   9   4        6.23       83.31     55.12 o
  19   9   4       46.63       33.43     43.55 o
  20   9   4       66.94       98.96     52.15 o
  21   9   4      515.15      564.04     84.99 o
   0  10   4      433.08      375.44     52.04 o
   1  10   4      275.76      250.18     36.95 o
   2  10   4     2523.80     2326.56     86.99 o
   3  10   4      577.40      530.95     53.54 o
   4  10   4      580.79      572.39     25.13 o
   5  10   4     2850.09     2592.66     56.98 o
   6  10   4        4.28       10.33     13.44 o
   7  10   4       12.25       19.64     13.90 o
   8  10   4     3945.85     3802.23     86.95 o
   9  10   4      434.60      584.84     55.12 o
  10  10   4     1588.51     1512.90     83.48 o
  11  10   4      484.68      500.56     58.24 o
  12  10   4      220.19      316.52     49.88 o
  13  10   4       20.80       24.49     28.36 o
  14  10   4     1545.28     1731.41    128.41 o
  15  10   4      183.46      102.11     54.50 o
  16  10   4      204.94      248.06     75.17 o
  17  10   4       12.84      107.12     61.39 o
  18  10   4       26.31       70.78     63.89 o
  19  10   4        8.81       56.20     52.31 o
  20  10   4       21.07       17.66     40.93 o
   1  11   4     1590.83     1451.30     65.84 o
   2  11   4      720.51      789.30     61.05 o
   3  11   4     1215.29     1371.07     93.90 o
   4  11   4        1.89        0.46     10.91 o
   5  11   4      625.77      768.58     35.94 o
   6  11   4        9.48       15.88     14.81 o
   7  11   4      928.89      977.66     77.26 o
   8  11   4      135.24      155.09     58.26 o
   9  11   4      194.07      241.35     41.11 o
  10  11   4       15.76        2.46     26.74 o
  11  11   4      247.79      327.05     50.39 o
  12  11   4       31.38       45.50     29.45 o
  13  11   4      327.82      306.40     52.53 o
  14  11   4       68.23      124.03     55.12 o
  15  11   4      230.20      330.12     78.93 o
  16  11   4        0.39       26.94     49.49 o
  17  11   4      113.31      114.01     69.53 o
  18  11   4       87.54      110.25     68.91 o
   0  12   4        0.52       -4.38     34.45 o
   1  12   4      310.38      359.76    111.50 o
   2  12   4      321.90      297.95     63.27 o
   3  12   4      211.57      297.14     53.75 o
   4  12   4       55.33       75.91     61.39 o
   5  12   4        3.55       24.73     13.88 o
   6  12   4       55.41       29.53     16.51 o
   7  12   4      257.25      192.38     33.36 o
   8  12   4       54.99       -3.13     32.57 o
   9  12   4        4.08       -4.38     24.12 o
  10  12   4       61.81       24.70     28.72 o
  11  12   4      191.75      267.31     47.52 o
  12  12   4      176.13      279.20     50.02 o
  13  12   4      138.49      133.43     54.50 o
  14  12   4      231.98      245.55     65.15 o
  15  12   4        6.43       42.60     55.12 o
  16  12   4       63.23       92.71     67.65 o
  17  12   4        6.88       58.26     58.26 o
   1  13   4      907.14      864.53     88.36 o
   2  13   4      474.90      625.13     78.55 o
   3  13   4       26.01       80.31     77.05 o
   4  13   4      509.40      458.41     71.31 o
   5  13   4        1.06       16.63     16.47 o
   6  13   4       89.12       58.79     23.06 o
   7  13   4      152.38      176.39     30.44 o
   8  13   4        4.58       22.56     21.06 o
   9  13   4       53.17       66.95     27.08 o
  10  13   4      526.85      603.75     53.75 o
  11  13   4        1.31       10.03     24.47 o
  12  13   4        0.77        7.55     33.58 o
  13  13   4       66.03      163.49     58.26 o
  14  13   4      110.07      119.02     56.38 o
  15  13   4      249.42      266.23     72.66 o
   0  14   4      277.20      204.84     76.42 o
   1  14   4      549.31      715.71     87.34 o
   2  14   4       99.42       81.87     42.46 o
   3  14   4       73.02       55.48     53.25 o
   4  14   4        0.69        1.72     33.20 o
   5  14   4      199.75      166.73     77.99 o
   6  14   4       34.65       -0.27     47.61 o
   7  14   4        0.07        0.70     20.81 o
   8  14   4       78.86       79.37     39.23 o
   9  14   4       17.07       28.06     25.60 o
  10  14   4      633.23      728.98    178.17 o
  11  14   4        0.74       15.53     31.04 o
  12  14   4      249.04      250.39     52.08 o
   1  15   4      348.30      415.74     72.85 o
   2  15   4       45.44       -3.85     33.83 o
   3  15   4       69.57       23.17     50.74 o
   4  15   4        3.08      -40.71     32.94 o
   5  15   4      218.69      182.63     57.01 o
   6  15   4       81.05       51.65     42.41 o
   7  15   4       86.29      126.50     85.51 o
   8  15   4        0.04      -39.30     30.85 o
   9  15   4      130.21      158.98     41.01 o
   0  16   4      780.38      498.00    113.38 o
   1  16   4      225.71      256.85     99.91 o
   2  16   4        2.71      -22.41     39.43 o
   3  16   4       31.72       57.86     47.62 o
   4  16   4       33.27      -27.53     41.08 o
   1   1   5       73.20       22.50      8.90 o
   2   1   5     3158.09     3104.77     56.94 o
   3   1   5       37.05       22.63     11.94 o
   4   1   5     1588.24     1490.35     45.85 o
   5   1   5      581.48      650.71     39.75 o
   6   1   5     1558.86     1402.14     83.00 o
   7   1   5     5311.45     5603.70    140.38 o
   8   1   5      192.38      272.99     70.16 o
   9   1   5     1054.14     1128.42     35.89 o
  10   1   5       15.10       23.02     11.92 o
  11   1   5        4.34        0.33     11.36 o
  12   1   5     2927.97     2929.13     96.70 o
  13   1   5     2190.43     2046.50     82.98 o
  14   1   5     3499.08     3428.72    117.32 o
  15   1   5     1797.77     1848.47     67.32 o
  16   1   5        0.52       -6.86     18.51 o
  17   1   5       18.04      -13.53     20.64 o
  18   1   5      110.89      124.67     30.24 o
  19   1   5      212.69      142.92     37.27 o
  20   1   5     2660.30     2554.23    109.09 o
  21   1   5      239.35      189.32     53.60 o
  22   1   5      326.87      302.85     65.54 o
  23   1   5       25.99       57.72     53.50 o
  24   1   5       71.48       69.03     71.10 o
   0   2   5     4020.92     4521.99    100.39 o
   1   2   5     4742.44     4858.35     75.34 o
   2   2   5      164.62      135.11     15.70 o
   3   2   5     2576.20     2662.00    118.62 o
   4   2   5        0.00       -7.07     13.25 o
   5   2   5     3631.27     3338.85     77.58 o
   6   2   5      986.81     1162.26     52.77 o
   7   2   5      947.37     1181.87    113.38 o
   8   2   5        3.72      -13.47     14.62 o
   9   2   5      407.99      454.13     31.87 o
  10   2   5       11.93       20.27     14.47 o
  11   2   5       58.63       42.96     13.02 o
  12   2   5       48.88       45.77     14.97 o
  13   2   5     2364.81     2357.08     81.33 o
  14   2   5     1720.89     1616.16    104.83 o
  15   2   5     1328.81     1318.63    106.89 o
  16   2   5       20.75       -9.51     18.26 o
  17   2   5        2.88       -0.30     24.04 o
  18   2   5      138.75       95.46     36.08 o
  19   2   5       91.86       54.37     30.10 o
  20   2   5      256.85      275.70     47.23 o
  21   2   5     1801.62     1923.23    104.83 o
  22   2   5        0.40       23.72     74.86 o
  23   2   5      456.69      325.33     71.35 o
  24   2   5        4.48      100.01     53.84 o
   1   3   5       22.61        7.57     15.24 o
   2   3   5     1260.70     1153.84     43.71 o
   3   3   5     2306.95     2500.36     60.08 o
   4   3   5     1092.90     1189.36     40.71 o
   5   3   5      637.52      587.80     31.98 o
   6   3   5       35.73       78.10     16.74 o
   7   3   5     2567.63     2831.49     62.10 o
   8   3   5      469.44      491.06     53.44 o
   9   3   5      565.17      594.26     31.63 o
  10   3   5       27.95       25.00     19.24 o
  11   3   5     1430.15     1378.03     51.90 o
  12   3   5     1816.71     1848.82     56.68 o
  13   3   5      396.12      425.17     32.35 o
  14   3   5     1921.82     1948.72     76.63 o
  15   3   5      896.80      787.65     56.41 o
  16   3   5      681.52      587.54     67.17 o
  17   3   5      215.20      224.70     38.49 o
  18   3   5      288.61      248.34     42.43 o
  19   3   5      294.30      360.36     56.15 o
  20   3   5      148.71      194.17     67.77 o
  21   3   5      359.46      413.07     56.40 o
  22   3   5        3.20       23.09     33.53 o
  23   3   5       23.71       -8.19     43.05 o
  24   3   5       52.82       92.87     57.45 o
   0   4   5       37.20      -11.90     22.55 o
   1   4   5      434.98      388.52     56.69 o
   2   4   5      152.92      263.61     34.10 o
   3   4   5     2232.93     2464.10     59.90 o
   4   4   5       99.33       58.59     10.13 o
   5   4   5      664.61      760.69     52.58 o
   6   4   5      189.78      189.01     14.29 o
   7   4   5     1374.47     1647.62     49.19 o
   8   4   5        7.37       -7.43      9.68 o
   9   4   5     1087.70     1172.53     45.75 o
  10   4   5      306.22      353.68     32.71 o
  11   4   5     2090.61     2029.77     59.31 o
  12   4   5      519.05      444.58     32.51 o
  13   4   5       11.92      -17.72     13.70 o
  14   4   5      615.19      522.54     59.48 o
  15   4   5     1156.48     1317.55     88.96 o
  16   4   5     6660.52     6417.47    201.29 o
  17   4   5        5.09       21.15     39.78 o
  18   4   5      120.40      153.25     84.11 o
  19   4   5      219.20      204.78     77.21 o
  20   4   5      878.38      963.30     77.90 o
  21   4   5      462.75      731.18    170.57 o
  22   4   5      131.62      150.01     40.98 o
  23   4   5       31.91       33.16     38.61 o
  24   4   5       52.85      109.94     56.95 o
   1   5   5      371.98      494.06     44.27 o
   2   5   5     4876.88     4860.03    136.62 o
   3   5   5       39.19       84.83     22.92 o
   4   5   5    10288.65    10412.57    146.84 o
   5   5   5      101.50      175.15     27.40 o
   6   5   5      278.91      205.23     15.63 o
   7   5   5      156.11      144.52     14.13 o
   8   5   5      590.91      730.52     34.22 o
   9   5   5       13.41        0.46     11.58 o
  10   5   5     1368.98     1320.97     47.45 o
  11   5   5      159.58      184.38     29.48 o
  12   5   5     1352.59     1263.10     49.50 o
  13   5   5      600.91      547.91     66.98 o
  14   5   5     5980.23     5705.53    140.78 o
  15   5   5       15.05      122.64     53.56 o
  16   5   5       15.39        7.94     27.22 o
  17   5   5      140.87       81.61     49.49 o
  18   5   5      650.85      654.26     78.29 o
  19   5   5      317.15      317.16     49.98 o
  20   5   5     1723.94     2082.07    107.88 o
  21   5   5      307.85      291.46     53.25 o
  22   5   5      226.61      150.44     47.71 o
  23   5   5        0.23       -7.30     43.82 o
   0   6   5      121.07      111.50     37.58 o
   1   6   5      964.10     1077.00     62.14 o
   2   6   5       77.67       56.47     24.31 o
   3   6   5     4785.13     4710.73    139.75 o
   4   6   5      101.48      111.44     20.87 o
   5   6   5      315.22      342.96     20.10 o
   6   6   5       43.02       49.70     13.20 o
   7   6   5      162.40      181.38     16.00 o
   8   6   5      124.46      126.63     19.09 o
   9   6   5       59.32       27.29     17.72 o
  10   6   5      310.33      342.78     28.40 o
  11   6   5       30.48       23.46     28.72 o
  12   6   5       10.40       -3.93     18.27 o
  13   6   5      999.11      893.60     55.84 o
  14   6   5       63.35       24.97     21.21 o
  15   6   5       28.24       90.17     34.47 o
  16   6   5      124.58       92.69     36.54 o
  17   6   5      105.56       90.49     40.33 o
  18   6   5      257.75      297.86     58.68 o
  19   6   5        1.38       -0.94     28.41 o
  20   6   5      292.56      293.68     79.70 o
  21   6   5      141.26      196.99     56.61 o
  22   6   5        5.36      -25.84     37.88 o
  23   6   5      285.12      271.31     67.86 o
   1   7   5       56.12       31.33     21.49 o
   2   7   5      251.78      320.13     42.30 o
   3   7   5      599.13      578.75     91.14 o
   4   7   5       23.82       13.13     23.80 o
   5   7   5      338.32      372.13     20.35 o
   6   7   5       39.28       27.34     10.82 o
   7   7   5        1.63       13.79     12.53 o
   8   7   5     1853.36     1823.68     53.63 o
   9   7   5      924.40      894.63     40.55 o
  10   7   5     1213.85     1155.34     54.16 o
  11   7   5       60.50       53.18     25.23 o
  12   7   5     1594.05     1472.97     67.00 o
  13   7   5      291.83      264.03     36.91 o
  14   7   5       94.11      165.03     33.49 o
  15   7   5       67.64       74.59     35.35 o
  16   7   5      322.89      259.82     50.03 o
  17   7   5      337.24      289.30     91.46 o
  18   7   5      829.00      962.81     90.35 o
  19   7   5       63.65       58.88     58.88 o
  20   7   5      116.23       56.19     46.21 o
  21   7   5        0.17       18.20     41.83 o
  22   7   5       76.91      -16.62     43.56 o
   0   8   5     1326.14     1159.49    103.98 o
   1   8   5      222.51      337.73     61.08 o
   2   8   5       31.68       15.55     23.62 o
   3   8   5     3168.01     3074.74    117.76 o
   4   8   5       84.63       35.54     41.97 o
   5   8   5      893.06      907.36     28.61 o
   6   8   5     1080.21     1024.58     40.99 o
   7   8   5      133.73      148.43     17.59 o
   8   8   5      581.88      593.86     35.77 o
   9   8   5       53.72       40.69     18.44 o
  10   8   5      761.54      752.60     70.70 o
  11   8   5      578.86      637.32     49.31 o
  12   8   5      290.36      194.96     33.33 o
  13   8   5      504.42      665.41     82.65 o
  14   8   5      764.79      836.23     61.06 o
  15   8   5     1711.35     1694.08    100.73 o
  16   8   5      262.50      221.72     52.32 o
  17   8   5      417.33      290.66     71.41 o
  18   8   5      107.51       38.84     55.75 o
  19   8   5      929.88      904.54    121.52 o
  20   8   5      374.42      392.61     71.47 o
  21   8   5      132.19      169.47     56.81 o
   1   9   5      213.98      191.38     61.08 o
   2   9   5     3839.29     3876.58    285.64 o
   3   9   5      443.41      517.06     76.11 o
   4   9   5      986.15      909.07     70.54 o
   5   9   5      347.45      331.01     23.25 o
   6   9   5      746.94      669.15     35.09 o
   7   9   5      340.83      308.00     22.55 o
   8   9   5        0.78        4.46     12.67 o
   9   9   5     3221.40     3451.45     81.97 o
  10   9   5      457.39      436.66     58.48 o
  11   9   5      224.79      162.29     32.15 o
  12   9   5     1881.03     1993.36     82.09 o
  13   9   5      418.44      353.66     44.26 o
  14   9   5      103.44       49.23     33.71 o
  15   9   5      213.29      125.28     51.99 o
  16   9   5      191.20      137.18     63.27 o
  17   9   5        8.95       31.95     47.61 o
  18   9   5      657.42      516.16     98.35 o
  19   9   5        2.70       53.87     52.62 o
  20   9   5      366.67      473.25     79.89 o
   0  10   5     1602.47     1753.33    130.92 o
   1  10   5       42.65       30.68     26.58 o
   2  10   5      579.50      481.00     48.61 o
   3  10   5     1136.99      966.21     63.24 o
   4  10   5      145.14       80.34     26.44 o
   5  10   5       28.61       -3.02     20.89 o
   6  10   5        7.79       11.23     11.19 o
   7  10   5       36.64       42.10     17.15 o
   8  10   5       41.50       48.42     22.32 o
   9  10   5       83.70      135.94     27.89 o
  10  10   5      499.55      381.84     47.40 o
  11  10   5      675.42      641.11     60.49 o
  12  10   5      186.33      240.95     43.52 o
  13  10   5      404.56      499.55     60.48 o
  14  10   5       39.01        2.64     28.74 o
  15  10   5       16.29       10.65     42.60 o
  16  10   5       22.84       -8.77     43.85 o
  17  10   5        0.50       -1.25     43.85 o
  18  10   5       27.60       20.05     53.87 o
  19  10   5       82.80       30.69     60.14 o
   1  11   5      258.69      276.67     41.75 o
   2  11   5      265.12      273.15     39.18 o
   3  11   5       52.95       44.26     25.28 o
   4  11   5      664.42      664.95     63.86 o
   5  11   5        1.17       -7.83     27.91 o
   6  11   5       77.99      142.29     49.17 o
   7  11   5        9.23       32.11     15.25 o
   8  11   5      256.49      225.47     27.62 o
   9  11   5     1623.45     1819.50     85.09 o
  10  11   5        0.30        3.30     28.19 o
  11  11   5      578.52      440.50     74.54 o
  12  11   5        2.11       38.68     29.84 o
  13  11   5        2.36       50.08     33.24 o
  14  11   5      127.02       68.88     48.55 o
  15  11   5       66.37       80.81     51.99 o
  16  11   5      116.28      147.83     62.64 o
  17  11   5        4.70      -36.96     47.61 o
  18  11   5      183.30      135.31     68.28 o
   0  12   5        1.00      -39.46     32.57 o
   1  12   5        4.43       -5.28     29.14 o
   2  12   5        2.31       20.65     29.77 o
   3  12   5     2632.47     2696.71    189.80 o
   4  12   5       26.69       41.97     42.60 o
   5  12   5      151.99      141.57     61.39 o
   6  12   5      165.44       77.68     51.37 o
   7  12   5     1261.92     1201.59     55.95 o
   8  12   5      239.59      280.97     97.72 o
   9  12   5      615.54      518.51     50.14 o
  10  12   5        1.87       33.95     27.10 o
  11  12   5      404.76      402.56     52.33 o
  12  12   5     1070.91      925.35     75.73 o
  13  12   5      409.65      457.86     61.35 o
  14  12   5      555.19      589.46     68.77 o
  15  12   5       33.66       64.52     51.99 o
  16  12   5        7.51       54.50     52.62 o
   1  13   5       36.25        8.07     28.24 o
   2  13   5      462.98      462.22     69.59 o
   3  13   5       76.20       22.52     32.46 o
   4  13   5      883.01      928.84    163.18 o
   5  13   5       32.81        1.27     32.30 o
   6  13   5       16.40       54.50     53.25 o
   7  13   5      135.32       95.21     54.50 o
   8  13   5        6.34        1.25     45.73 o
   9  13   5        1.40       -0.78     23.29 o
  10  13   5      186.51      261.82     41.42 o
  11  13   5      134.17       81.32     33.75 o
  12  13   5       12.00        1.24     32.36 o
  13  13   5       17.87        9.17     33.11 o
  14  13   5      688.76      711.61     91.46 o
   0  14   5      157.16       87.70     63.27 o
   1  14   5      187.45      211.32     53.46 o
   2  14   5        4.41      -14.94     30.83 o
   3  14   5      474.16      387.02    100.85 o
   4  14   5       20.33        5.98     32.70 o
   5  14   5      139.65      166.59     52.03 o
   6  14   5        0.12       14.09     34.60 o
   7  14   5       19.75       17.32     46.35 o
   8  14   5       18.47      -48.09     29.78 o
   9  14   5      236.11      116.43     48.16 o
  10  14   5       11.54       11.57     34.78 o
  11  14   5      150.33      170.18     34.40 o
  12  14   5      146.21      145.92     35.18 o
   1  15   5       95.47      197.54     54.85 o
   2  15   5      267.56      342.44     74.54 o
   3  15   5      142.63      165.36     51.28 o
   4  15   5      790.38      879.25    168.19 o
   5  15   5        2.10       24.96     39.30 o
   6  15   5       96.19      100.73    100.85 o
   7  15   5        0.19       20.98     38.54 o
   8  15   5        9.01       56.69     42.46 o
   0  16   5       83.47      145.33     75.80 o
   0   0   6    21492.16    20720.49    523.68 o
   1   0   6     2056.28     2173.32     78.30 o
   2   0   6      213.88      331.37     29.22 o
   3   0   6      854.50     1060.43     47.39 o
   4   0   6      995.98      785.52     60.14 o
   5   0   6      509.46      533.70     55.12 o
   6   0   6     2096.73     2207.48    109.00 o
   7   0   6    12443.05    12338.46    360.81 o
   8   0   6     3097.17     2894.03    137.81 o
   9   0   6       13.94       18.17     24.43 o
  10   0   6     1289.55     1306.72     65.77 o
  11   0   6     1329.77     1195.96     91.14 o
  12   0   6     2327.35     2591.60     78.13 o
  13   0   6     1923.29     1684.42    123.40 o
  14   0   6      198.38      233.03     63.27 o
  15   0   6      199.54      164.17     52.93 o
  16   0   6     3455.46     3102.19    130.76 o
  17   0   6     3523.46     3440.13    142.84 o
  18   0   6       65.28      102.73     58.88 o
  19   0   6     4351.03     4575.95    254.32 o
  20   0   6      139.95      103.36     58.26 o
  21   0   6      564.37      922.71    140.94 o
  22   0   6      823.64      964.68    150.34 o
  23   0   6        6.05       41.34     70.78 o
  24   0   6       32.42       62.01     66.40 o
   1   1   6      733.98      980.92     30.30 o
   2   1   6     2590.14     2729.63     55.48 o
   3   1   6     1231.49     1244.41     42.60 o
   4   1   6     2050.99     2168.32     59.64 o
   5   1   6       12.91       -3.14     13.02 o
   6   1   6     1379.65     1325.14     58.34 o
   7   1   6     2024.31     2262.49     81.57 o
   8   1   6     2219.90     2405.06    153.16 o
   9   1   6      351.68      452.27     66.71 o
  10   1   6      176.88      212.73     15.66 o
  11   1   6       45.10       19.78     14.59 o
  12   1   6       11.74       24.07     15.14 o
  13   1   6        8.20        9.32     26.02 o
  14   1   6      262.41      287.25     38.69 o
  15   1   6      178.95      166.71     36.64 o
  16   1   6     1175.78     1111.86     59.94 o
  17   1   6      131.10       93.42     31.53 o
  18   1   6      439.25      500.52     56.26 o
  19   1   6      760.66      696.47     82.33 o
  20   1   6      291.84      429.58     70.21 o
  21   1   6      152.84      160.39     55.32 o
  22   1   6       23.14       54.25     45.12 o
  23   1   6       12.36        6.39     42.44 o
  24   1   6       93.30       44.63     55.11 o
   0   2   6      108.49      109.73     21.92 o
   1   2   6      575.29      585.66     26.75 o
   2   2   6      168.55      204.93     19.45 o
   3   2   6      118.38       95.82     15.93 o
   4   2   6     4436.00     4850.72    100.30 o
   5   2   6      518.57      506.73     31.66 o
   6   2   6      573.50      515.77     47.29 o
   7   2   6      167.03      184.79     28.59 o
   8   2   6      191.71      223.40     54.18 o
   9   2   6      965.35     1216.42     63.41 o
  10   2   6      701.52      631.69     44.95 o
  11   2   6      427.87      465.59     35.60 o
  12   2   6     1808.09     1859.28     62.12 o
  13   2   6      597.17      587.56     35.85 o
  14   2   6       59.02       58.88     26.87 o
  15   2   6       13.13       16.49     22.98 o
  16   2   6     1099.41     1064.64     85.64 o
  17   2   6      276.34      209.19     39.64 o
  18   2   6      248.71      256.20     49.61 o
  19   2   6      624.58      642.70     65.92 o
  20   2   6      142.00      132.97     40.91 o
  21   2   6        5.96        4.27     38.88 o
  22   2   6      198.67      182.78     60.12 o
  23   2   6      230.64      230.15     67.04 o
  24   2   6      138.99      134.05     62.90 o
   1   3   6     2951.52     2891.46    116.77 o
   2   3   6     2151.22     1957.59     51.57 o
   3   3   6      253.80      217.66     31.67 o
   4   3   6      725.05     1066.12     45.04 o
   5   3   6      446.93      512.26     40.57 o
   6   3   6     2316.39     2037.13     62.38 o
   7   3   6     1262.98     1136.71     56.74 o
   8   3   6      714.92      636.67     59.51 o
   9   3   6     1877.41     1752.50     93.02 o
  10   3   6      293.41      401.10     28.94 o
  11   3   6      110.88      132.58     20.21 o
  12   3   6     2013.57     2002.59     91.14 o
  13   3   6       23.21       29.24     16.40 o
  14   3   6      111.70       91.95     36.80 o
  15   3   6     1176.56     1107.93     84.32 o
  16   3   6     2483.25     2522.58    120.63 o
  17   3   6      624.09      553.40     74.23 o
  18   3   6        0.02      -21.31     25.18 o
  19   3   6     1809.05     1852.41     98.67 o
  20   3   6     1588.95     1492.22     93.26 o
  21   3   6       45.86        9.78     33.36 o
  22   3   6     1042.96      945.29    104.70 o
  23   3   6      136.71      129.86     58.26 o
  24   3   6       87.94       75.99     55.73 o
   0   4   6      706.38      674.02     68.91 o
   1   4   6     2326.78     2366.32     87.69 o
   2   4   6       17.91       45.13     45.10 o
   3   4   6     2591.43     2440.08     91.29 o
   4   4   6      442.49      470.51     28.42 o
   5   4   6     1832.12     1705.17     61.26 o
   6   4   6       25.89       57.66     24.37 o
   7   4   6      437.33      597.69     24.69 o
   8   4   6      649.86      611.87     25.77 o
   9   4   6       22.47       39.68     14.13 o
  10   4   6      935.58      874.92     40.27 o
  11   4   6        9.16       21.73     13.95 o
  12   4   6      554.94      591.13     36.95 o
  13   4   6      670.30      773.51     50.36 o
  14   4   6       18.28       23.89     20.10 o
  15   4   6     3087.55     3117.90    140.63 o
  16   4   6       15.51        8.49     32.51 o
  17   4   6      624.24      481.69     66.53 o
  18   4   6     1484.97     1426.56    104.06 o
  19   4   6     1282.13     1258.76    120.26 o
  20   4   6      174.34      148.57     40.40 o
  21   4   6       27.49       90.95     43.97 o
  22   4   6      271.08      260.54     53.14 o
  23   4   6       60.61       79.77     54.00 o
   1   5   6        1.09       16.91     18.16 o
   2   5   6     1453.25     1517.41     72.85 o
   3   5   6      124.66       36.02     21.04 o
   4   5   6      184.08      193.55     26.28 o
   5   5   6      826.12      693.89     45.07 o
   6   5   6       19.06        3.37     13.35 o
   7   5   6     1193.19     1312.52     35.99 o
   8   5   6       43.21       34.38     11.23 o
   9   5   6      552.18      631.55     34.31 o
  10   5   6      448.47      475.87     32.47 o
  11   5   6     1295.08     1366.50     68.88 o
  12   5   6       94.77      116.44     26.33 o
  13   5   6     1441.24     1517.55     71.67 o
  14   5   6        0.02       -7.24     17.97 o
  15   5   6      854.96      856.66     56.89 o
  16   5   6       17.27      -15.70     26.29 o
  17   5   6      454.57      458.18     65.64 o
  18   5   6      121.55      165.06     47.09 o
  19   5   6      124.56      176.26     48.31 o
  20   5   6       25.97       40.32     35.63 o
  21   5   6     1105.98     1043.89     85.37 o
  22   5   6       46.09       94.69     40.89 o
  23   5   6      144.32      201.75     62.78 o
   0   6   6       97.62      202.33     49.49 o
   1   6   6       70.72       60.87     24.62 o
   2   6   6      860.58     1038.85     97.72 o
   3   6   6      335.32      309.57     41.81 o
   4   6   6       13.42       44.65     22.27 o
   5   6   6       32.02       48.96     10.24 o
   6   6   6      439.03      382.80     23.31 o
   7   6   6      308.28      314.78     56.03 o
   8   6   6       82.67       38.64     26.62 o
   9   6   6       25.71       14.92     17.03 o
  10   6   6     1160.27     1159.63     87.88 o
  11   6   6     1649.56     1629.30     66.32 o
  12   6   6       39.25       15.54     30.74 o
  13   6   6       11.04       34.01     20.71 o
  14   6   6      848.35      761.99     54.42 o
  15   6   6        0.20        1.25     21.56 o
  16   6   6      147.71       60.88     33.69 o
  17   6   6      219.32      138.25     53.56 o
  18   6   6      207.41      157.56     53.56 o
  19   6   6       25.38       83.95     44.27 o
  20   6   6       32.97       -2.66     32.74 o
  21   6   6     1318.56     1352.39     95.73 o
  22   6   6       32.69       -8.55     43.17 o
   1   7   6     2084.34     2291.49     98.52 o
   2   7   6     2168.36     2128.52     98.66 o
   3   7   6      294.51      370.51     48.91 o
   4   7   6     2821.37     2627.36    108.24 o
   5   7   6       95.41       54.72     27.42 o
   6   7   6       40.30       73.22     12.89 o
   7   7   6     1632.40     1490.74     51.00 o
   8   7   6      130.02      154.14     18.83 o
   9   7   6     1834.40     1753.20     54.59 o
  10   7   6      933.77      953.38     43.95 o
  11   7   6      517.38      620.24     60.85 o
  12   7   6      586.39      564.46     82.67 o
  13   7   6      180.51      126.58     28.42 o
  14   7   6     4170.72     4529.17    128.53 o
  15   7   6     3536.28     3252.03    108.52 o
  16   7   6       27.83       19.38     48.55 o
  17   7   6     2257.30     2186.01    119.34 o
  18   7   6     1707.77     1818.08    121.52 o
  19   7   6       98.31       81.73     94.59 o
  20   7   6       95.31       83.94     54.50 o
  21   7   6      197.17      154.08     80.81 o
   0   8   6      130.03       65.77     39.46 o
   1   8   6     1585.31     1683.00     87.03 o
   2   8   6       46.13       71.35     29.60 o
   3   8   6     1034.61     1033.69    109.94 o
   4   8   6      793.17      776.76     67.10 o
   5   8   6     1807.33     1816.68     93.01 o
   6   8   6        0.09        2.41      8.38 o
   7   8   6       94.43       53.57     13.51 o
   8   8   6        2.56        8.98     12.09 o
   9   8   6      243.46      235.00     42.04 o
  10   8   6      370.52      416.80     31.82 o
  11   8   6      108.99       65.06     26.74 o
  12   8   6       43.72       45.06     23.90 o
  13   8   6      102.98      110.48     30.14 o
  14   8   6      311.24      296.90     41.90 o
  15   8   6        2.25       28.15     25.10 o
  16   8   6      260.65      219.14     52.07 o
  17   8   6       39.51       41.97     50.11 o
  18   8   6      213.26      156.60     62.01 o
  19   8   6        0.36       -3.76     43.22 o
  20   8   6      724.96      724.76    118.39 o
  21   8   6        7.47       39.97     46.91 o
   1   9   6      280.33      290.25     67.03 o
   2   9   6      274.16      306.63     46.98 o
   3   9   6        0.23      -14.29     22.55 o
   4   9   6        1.87       26.25     25.95 o
   5   9   6      422.57      410.93     47.99 o
   6   9   6        0.99        4.96     20.97 o
   7   9   6       66.31       52.84     16.43 o
   8   9   6      175.20      173.61     19.51 o
   9   9   6       77.30      118.48     20.25 o
  10   9   6       47.68       68.58     24.06 o
  11   9   6        4.76        8.46     20.60 o
  12   9   6      746.93      892.10     60.12 o
  13   9   6       25.25       -5.91     22.47 o
  14   9   6      183.78      109.34     61.35 o
  15   9   6        0.92      -23.91     26.22 o
  16   9   6       10.05      -37.58     37.58 o
  17   9   6        6.86       40.72     45.73 o
  18   9   6       44.05       84.57     54.50 o
  19   9   6        2.92       18.79     55.75 o
  20   9   6        4.47       90.20     63.89 o
   0  10   6      158.12      124.03     53.87 o
   1  10   6      940.28     1009.82     79.06 o
   2  10   6      984.89     1195.66     84.75 o
   3  10   6     1062.97      940.82     78.17 o
   4  10   6     1146.26     1143.69     70.99 o
   5  10   6      987.30     1068.89     69.40 o
   6  10   6      200.37      178.35     37.72 o
   7  10   6     1435.96     1356.97     79.22 o
   8  10   6      130.08      149.94     18.05 o
   9  10   6      308.71      308.79     33.09 o
  10  10   6      590.86      737.17     50.71 o
  11  10   6       50.82       38.70     25.44 o
  12  10   6      554.22      603.67     59.42 o
  13  10   6     1765.67     1618.05     90.37 o
  14  10   6       12.97       27.47     29.48 o
  15  10   6      349.58      549.32     66.52 o
  16  10   6      572.51      338.26     76.42 o
  17  10   6      283.89      320.10     78.93 o
  18  10   6       62.75       41.34     54.50 o
   1  11   6       67.38       80.38     59.82 o
   2  11   6      808.05      908.59     66.97 o
   3  11   6        6.55        1.30     23.97 o
   4  11   6     1903.35     1934.23     91.61 o
   5  11   6      152.96       95.63     57.48 o
   6  11   6       17.99       39.96     33.39 o
   7  11   6      145.87      131.00     44.06 o
   8  11   6      267.65      156.29     45.17 o
   9  11   6      677.55      692.33     36.95 o
  10  11   6       12.99        5.66     24.38 o
  11  11   6      141.13      174.80     37.37 o
  12  11   6      404.84      337.29     49.25 o
  13  11   6       65.76       61.27     32.75 o
  14  11   6      340.36      409.87     58.44 o
  15  11   6      158.30      136.39     43.54 o
  16  11   6       54.75       48.86     52.62 o
  17  11   6      327.29      359.56     77.68 o
   0  12   6       57.00       61.39     48.86 o
   1  12   6      950.51      741.05    117.14 o
   2  12   6       23.38       58.26     50.74 o
   3  12   6        0.06      -30.69     35.71 o
   4  12   6      246.94      246.18     74.54 o
   5  12   6       33.84       80.18     55.75 o
   6  12   6      342.70      273.12     82.06 o
   7  12   6      114.47       72.66     51.99 o
   8  12   6       27.47       29.44     48.23 o
   9  12   6        1.13       18.17     38.84 o
  10  12   6        6.77       33.60     24.90 o
  11  12   6       68.22       74.94     31.87 o
  12  12   6       70.32      109.50     36.48 o
  13  12   6        7.08       54.99     31.12 o
  14  12   6      147.78      290.50     52.26 o
  15  12   6      289.96      196.50     47.17 o
   1  13   6      259.79      376.84     65.33 o
   2  13   6       40.21      111.95     41.52 o
   3  13   6      150.00      264.85     55.58 o
   4  13   6      105.82      147.83     67.03 o
   5  13   6      304.81      390.88     94.59 o
   6  13   6       46.98       66.40     50.74 o
   7  13   6       34.67       28.19     51.99 o
   8  13   6      122.95      209.85     81.43 o
   9  13   6      328.15      382.11     98.35 o
  10  13   6       70.90        3.13     48.23 o
  11  13   6      103.64      119.65     33.13 o
  12  13   6      286.82      236.07     44.79 o
  13  13   6       49.90       33.77     36.23 o
   0  14   6      115.16      229.27     83.31 o
   1  14   6       55.08       93.16     41.54 o
   2  14   6      150.11      230.46     57.35 o
   3  14   6      985.04     1145.86    200.77 o
   4  14   6        3.57       21.37     35.36 o
   5  14   6      274.99      277.14     63.06 o
   6  14   6       10.23       11.95     49.80 o
   7  14   6       60.52       27.66     40.19 o
   8  14   6      130.66      112.13     67.65 o
   9  14   6       22.20       45.73     63.27 o
  10  14   6      389.91      323.86     97.72 o
  11  14   6       55.18       -1.88     62.01 o
   1  15   6      152.81      244.90     62.41 o
   2  15   6       17.74       16.00     37.14 o
   3  15   6       16.50       26.03     42.02 o
   4  15   6      260.13      425.55     76.24 o
   5  15   6      123.53      163.19     92.71 o
   6  15   6       17.33       20.77     65.77 o
   7  15   6       82.80      117.38     74.86 o
   1   1   7     3321.79     3286.27     64.95 o
   2   1   7     4759.22     4978.06     86.83 o
   3   1   7     2563.06     2723.52     59.19 o
   4   1   7       84.15       66.61     18.80 o
   5   1   7     4192.43     4468.52     99.72 o
   6   1   7      163.24      125.65     36.65 o
   7   1   7     2876.98     2881.86    113.38 o
   8   1   7     2531.24     2663.86    102.11 o
   9   1   7     2749.28     3003.25    105.82 o
  10   1   7      125.99      140.00     31.67 o
  11   1   7     2681.19     2609.53     57.34 o
  12   1   7     1029.14     1140.73     50.47 o
  13   1   7        0.03       25.73     15.81 o
  14   1   7       43.78       38.57     29.64 o
  15   1   7     2590.42     2673.09    121.41 o
  16   1   7       70.96       46.07     31.81 o
  17   1   7      332.86      350.21     46.51 o
  18   1   7      184.40      231.33     52.26 o
  19   1   7       68.72       22.06     61.70 o
  20   1   7      138.33      116.19     49.95 o
  21   1   7       27.44       -5.78     42.86 o
  22   1   7        0.24      -29.35     44.73 o
  23   1   7      335.19      185.24    145.33 o
   0   2   7     1157.12      935.46     42.99 o
   1   2   7      719.63      691.84     26.71 o
   2   2   7     5737.34     5882.52    114.88 o
   3   2   7     1429.16     1423.93     48.20 o
   4   2   7       88.94       68.02     16.44 o
   5   2   7      179.63      145.88     23.49 o
   6   2   7      140.92       86.89     21.51 o
   7   2   7        0.66       20.14     16.67 o
   8   2   7     2723.42     2570.67     92.70 o
   9   2   7      320.25      462.08     46.20 o
  10   2   7      808.45      786.26     59.75 o
  11   2   7      333.35      357.74     32.80 o
  12   2   7     1646.15     1485.04     58.85 o
  13   2   7       50.85       73.93     23.41 o
  14   2   7      574.88      515.55     40.22 o
  15   2   7      756.27      744.86    102.73 o
  16   2   7      626.73      855.21     80.63 o
  17   2   7       34.21       78.99     94.90 o
  18   2   7      141.04      248.50     44.34 o
  19   2   7       76.54       84.29     46.65 o
  20   2   7      524.76      438.04     77.68 o
  21   2   7       25.29        1.95     35.92 o
  22   2   7      199.75       74.05     50.66 o
  23   2   7      334.99      206.22     64.38 o
   1   3   7     1631.12     1819.89     50.90 o
   2   3   7      372.52      447.70     29.93 o
   3   3   7      409.13      384.16     28.09 o
   4   3   7      662.29      739.42     47.60 o
   5   3   7      180.51      155.48     21.37 o
   6   3   7      229.73      242.35     26.50 o
   7   3   7       58.68       73.10     22.72 o
   8   3   7      243.09      213.35     33.67 o
   9   3   7      561.02      692.42     54.22 o
  10   3   7       20.77       20.50     22.03 o
  11   3   7     1600.52     1649.07     70.89 o
  12   3   7      114.82      136.45     26.13 o
  13   3   7       97.98       80.54     22.64 o
  14   3   7      186.92      147.57     27.12 o
  15   3   7       77.84       82.17     24.41 o
  16   3   7      136.36       40.81     36.33 o
  17   3   7       52.92       42.60     34.11 o
  18   3   7        3.29      -15.34     28.61 o
  19   3   7      659.61      686.12     68.57 o
  20   3   7      106.87      102.17     47.39 o
  21   3   7       40.28       27.83     42.14 o
  22   3   7       63.73       89.33     53.51 o
  23   3   7        0.08       -1.14     51.05 o
   0   4   7      677.04      662.74     74.54 o
   1   4   7        9.84        2.70     18.02 o
   2   4   7     1613.32     1668.88     76.15 o
   3   4   7       12.00       46.28     12.10 o
   4   4   7     1553.64     1926.45     56.87 o
   5   4   7        1.10       17.24     13.02 o
   6   4   7        0.67      -11.98     12.34 o
   7   4   7      944.67      924.30     95.90 o
   8   4   7      207.25      238.21     21.86 o
   9   4   7      158.06      162.62     16.24 o
  10   4   7       18.91        7.58     13.21 o
  11   4   7       60.70       41.51     20.00 o
  12   4   7     2350.71     2310.81    113.40 o
  13   4   7      342.48      347.82     37.92 o
  14   4   7        0.68       27.53     20.33 o
  15   4   7       22.31       54.20     23.62 o
  16   4   7       64.30       54.12     50.43 o
  17   4   7      727.51      741.04     78.90 o
  18   4   7      438.19      458.18     67.61 o
  19   4   7       33.54       36.38     56.06 o
  20   4   7        0.07      -22.29     32.14 o
  21   4   7      618.04      631.87    190.12 o
  22   4   7        7.65      118.72     54.93 o
  23   4   7        0.01      -12.28     46.20 o
   1   5   7     2906.61     2397.37    138.75 o
   2   5   7       41.83       84.11     27.47 o
   3   5   7      476.97      434.59     48.05 o
   4   5   7      136.55      148.84     36.08 o
   5   5   7      114.47      125.44     18.87 o
   6   5   7     1380.56     1400.31     54.55 o
   7   5   7     5180.58     5226.31    118.88 o
   8   5   7        0.41       -5.12     11.60 o
   9   5   7     1274.96     1316.46     44.92 o
  10   5   7     2374.20     2542.08    174.39 o
  11   5   7      543.73      490.55     51.36 o
  12   5   7     1147.86     1310.23     62.05 o
  13   5   7        5.54       52.02     21.39 o
  14   5   7       73.88       53.20     22.38 o
  15   5   7        9.20       -4.09     19.64 o
  16   5   7      225.08      189.52     42.29 o
  17   5   7      265.66      309.39     57.76 o
  18   5   7        3.35       -3.77     33.19 o
  19   5   7      320.28      374.89     67.77 o
  20   5   7      201.47       84.78     45.83 o
  21   5   7      382.53      385.98     99.93 o
  22   5   7      342.27      389.70     77.06 o
   0   6   7     3531.40     3395.16    172.89 o
   1   6   7       48.75       21.11     22.98 o
   2   6   7      157.00      103.19     36.02 o
   3   6   7     1557.47     1606.21     82.12 o
   4   6   7      374.63      371.19     48.06 o
   5   6   7       15.56       17.62     11.29 o
   6   6   7      323.25      367.81     21.95 o
   7   6   7       32.91       14.59     18.86 o
   8   6   7     1492.84     1529.13     61.00 o
   9   6   7        9.54        0.12     15.84 o
  10   6   7     6849.60     6532.32    147.04 o
  11   6   7      317.39      338.44     40.56 o
  12   6   7      125.03      126.32     26.31 o
  13   6   7      513.54      529.92     85.20 o
  14   6   7      846.09      908.97     60.14 o
  15   6   7        7.45       -2.85     19.53 o
  16   6   7     1761.39     1795.89     80.87 o
  17   6   7      535.20      615.27    138.44 o
  18   6   7       44.10       79.87     43.79 o
  19   6   7      477.93      369.99     93.96 o
  20   6   7      185.37      212.47     55.29 o
  21   6   7       40.60       16.92     38.90 o
  22   6   7      486.83      473.67     67.16 o
   1   7   7       54.43      101.14     35.71 o
   2   7   7       10.00        9.60     22.13 o
   3   7   7       30.02      103.21     30.85 o
   4   7   7      864.50      941.36    151.59 o
   5   7   7      848.39      743.99     95.21 o
   6   7   7     1524.02     1430.07     48.19 o
   7   7   7      351.03      403.89     23.95 o
   8   7   7      467.94      448.06     26.71 o
   9   7   7        1.53      -13.33     13.30 o
  10   7   7       70.56       89.62     24.76 o
  11   7   7      191.80      151.49     29.72 o
  12   7   7      906.23      862.26     56.50 o
  13   7   7       24.05       47.28     26.65 o
  14   7   7       24.31       54.12     27.55 o
  15   7   7      181.74      177.64     35.98 o
  16   7   7        6.64        3.63     29.06 o
  17   7   7      922.77      948.30     89.08 o
  18   7   7        1.71       11.78     77.05 o
  19   7   7      379.92      356.38     64.97 o
  20   7   7      322.24      299.99     68.31 o
  21   7   7      195.43      150.52     56.70 o
   0   8   7     1492.46     1203.97    115.26 o
   1   8   7        6.07      -26.22     20.87 o
   2   8   7     1594.05     1303.49     84.82 o
   3   8   7       99.14      117.41     34.14 o
   4   8   7      216.47      147.17     36.98 o
   5   8   7      816.72      810.07    126.85 o
   6   8   7      940.04      926.63     77.27 o
   7   8   7        2.13       -0.06      9.49 o
   8   8   7     2544.72     2584.32     58.49 o
   9   8   7       19.97       -0.22     20.10 o
  10   8   7      456.32      431.10     32.32 o
  11   8   7     1760.56     1690.22     73.64 o
  12   8   7       76.52       79.73     25.42 o
  13   8   7      222.85      193.11     35.65 o
  14   8   7      128.86      203.52     41.77 o
  15   8   7        1.51       -2.64     23.41 o
  16   8   7      160.89      277.45     44.07 o
  17   8   7        8.43       11.28     41.19 o
  18   8   7      525.35      569.41     97.72 o
  19   8   7        0.04       26.31     50.74 o
  20   8   7       39.52      -16.29     53.87 o
   1   9   7     3125.83     2949.03    126.90 o
   2   9   7     1990.12     1860.90    192.00 o
   3   9   7       64.37       72.28     33.88 o
   4   9   7       85.32      140.91     44.48 o
   5   9   7       16.73       61.01     33.11 o
   6   9   7     1297.32     1353.85     76.01 o
   7   9   7        1.38       23.47     24.82 o
   8   9   7       13.79       15.44     11.75 o
   9   9   7     2853.19     2927.34     69.86 o
  10   9   7       28.59      -10.75     19.00 o
  11   9   7      159.76      133.70     64.60 o
  12   9   7      412.23      475.48     47.75 o
  13   9   7      234.89      197.91     35.96 o
  14   9   7        6.20       17.79     26.24 o
  15   9   7       88.05       88.71     37.63 o
  16   9   7      104.94       93.32     41.34 o
  17   9   7      505.76      497.37     88.32 o
  18   9   7       39.45      125.28     65.15 o
  19   9   7      922.11     1040.47    130.29 o
   0  10   7      377.82      404.66     80.81 o
   1  10   7       45.92       54.96     34.77 o
   2  10   7        3.03       -0.78     36.96 o
   3  10   7        1.53      -13.57     28.57 o
   4  10   7      227.06      135.35     41.19 o
   5  10   7     1079.10     1007.87     70.62 o
   6  10   7       71.94       57.25     28.50 o
   7  10   7      441.64      495.07     82.73 o
   8  10   7       48.27       -4.55     25.10 o
   9  10   7        5.81        6.45     12.82 o
  10  10   7     1080.14     1188.45     75.92 o
  11  10   7       16.42        9.52     20.38 o
  12  10   7       42.09       15.35     37.90 o
  13  10   7       13.57       38.21     39.15 o
  14  10   7        2.27        5.75     31.11 o
  15  10   7      271.36      182.24     51.99 o
  16  10   7       87.00       67.06     37.41 o
  17  10   7      203.76      135.93     65.15 o
  18  10   7       83.09       -9.40     50.74 o
   1  11   7       16.22      -23.99     24.90 o
   2  11   7      115.81      108.58     40.13 o
   3  11   7      489.99      481.48    127.66 o
   4  11   7      102.72       82.71     29.81 o
   5  11   7       65.30       86.29     32.29 o
   6  11   7      211.71      233.63     44.09 o
   7  11   7       13.64       38.96     34.16 o
   8  11   7       17.62       20.67     51.68 o
   9  11   7      513.04      471.69     97.72 o
  10  11   7       10.29       -3.76     43.22 o
  11  11   7       30.06       66.31     29.75 o
  12  11   7      273.01      274.69     50.74 o
  13  11   7      220.02      157.18     89.58 o
  14  11   7      253.74      263.71     49.83 o
  15  11   7       11.05       68.56     37.18 o
  16  11   7      301.35      348.21     68.91 o
   2  12   7      255.57      231.77     79.55 o
   3  12   7       59.06      100.85     56.38 o
   4  12   7       48.10       50.11     51.99 o
   5  12   7       28.61       50.11     49.49 o
   6  12   7      407.54      548.74    104.61 o
   7  12   7      168.40      248.69     77.05 o
   8  12   7      668.33      638.31    116.51 o
   9  12   7      137.71       90.83     60.76 o
  10  12   7      514.21      581.31    114.01 o
  11  12   7        2.98      102.73     60.76 o
  12  12   7      374.59      396.97     44.16 o
  13  12   7       39.52       50.03     32.92 o
  14  12   7       45.94       39.84     41.97 o
   1  13   7      407.49      402.60     68.83 o
   2  13   7       48.69       10.02     51.99 o
   3  13   7        0.14       26.31     53.87 o
   4  13   7       55.05       -2.51     45.10 o
   5  13   7      301.98      331.37     86.44 o
   6  13   7      100.85       40.72     57.63 o
   7  13   7      456.05      313.21     92.08 o
   8  13   7      121.01      125.91     68.28 o
   9  13   7     1187.83     1318.60    164.12 o
  10  13   7      275.41      417.82     98.97 o
  11  13   7      118.48      130.29     76.42 o
  12  13   7        0.81       32.57     57.63 o
   0  14   7        4.24        0.63     49.49 o
   1  14   7       52.42       82.30     53.56 o
   2  14   7       20.90       85.02     47.30 o
   3  14   7        0.84        1.60     31.00 o
   4  14   7      178.60       68.95     45.32 o
   5  14   7        3.08      -26.31     40.72 o
   6  14   7       13.88      -27.56     52.62 o
   7  14   7      134.23       30.07     56.38 o
   8  14   7       89.12       82.06     62.64 o
   9  14   7       75.68      104.61     68.28 o
   1  15   7      332.11      319.49    105.24 o
   2  15   7        0.39       42.37     48.23 o
   3  15   7       28.70       -7.36     35.93 o
   4  15   7       20.98       78.12     47.83 o
   0   0   8     5906.58     5763.63    199.20 o
   1   0   8      145.85      117.46     34.14 o
   2   0   8      570.11      652.09     43.63 o
   3   0   8     3947.40     3638.02    106.08 o
   4   0   8       31.48       18.30     17.23 o
   5   0   8     4516.02     4671.16    182.29 o
   6   0   8       76.13       96.47     29.44 o
   7   0   8     3352.41     3562.41    160.36 o
   8   0   8     1044.63      855.05     83.94 o
   9   0   8     2115.42     1948.14    119.64 o
  10   0   8      636.00      555.63     77.68 o
  11   0   8      503.30      311.33     64.52 o
  12   0   8       16.82       27.87     16.59 o
  13   0   8      846.41      957.98     49.83 o
  14   0   8      484.41      425.96     80.81 o
  15   0   8      189.62      190.43     62.64 o
  16   0   8     2044.37     1929.35    151.59 o
  17   0   8       67.91       81.43     53.87 o
  18   0   8       85.82       49.49     58.26 o
  19   0   8     1239.26     1182.67    149.09 o
  20   0   8      562.03      566.90    118.39 o
  21   0   8        1.81       53.25     70.78 o
  22   0   8      158.24      201.71     90.20 o
  23   0   8       61.21       58.26     82.69 o
   1   1   8      159.67      135.81     18.59 o
   2   1   8     2793.42     3142.35     66.79 o
   3   1   8        7.66       -4.27     10.16 o
   4   1   8      756.12      806.47     72.58 o
   5   1   8      356.42      346.43     31.13 o
   6   1   8      836.41      920.28     54.58 o
   7   1   8      101.78      112.99     27.29 o
   8   1   8      393.31      510.97    114.95 o
   9   1   8      286.70      261.03     38.86 o
  10   1   8     1918.92     1772.27     83.83 o
  11   1   8      149.10      173.49     82.69 o
  12   1   8      220.88      185.04     18.26 o
  13   1   8       81.16       45.38     33.88 o
  14   1   8      442.28      413.79     35.53 o
  15   1   8       14.31       22.41     30.59 o
  16   1   8      297.19      330.01     56.26 o
  17   1   8       99.12       77.44     79.87 o
  18   1   8      208.45      151.92     47.98 o
  19   1   8        9.44       20.36     36.98 o
  20   1   8       48.32       53.55     44.68 o
  21   1   8       65.72       10.87     44.19 o
  22   1   8      237.18      218.94     62.88 o
  23   1   8       24.19       66.52     51.82 o
   0   2   8     1927.53     2000.84     69.98 o
   1   2   8     3643.96     3935.69     75.29 o
   2   2   8     1782.86     1810.52     56.87 o
   3   2   8     3877.57     4155.09     95.48 o
   4   2   8       54.53       43.02     23.28 o
   5   2   8      541.25      597.55     38.32 o
   6   2   8      626.89      606.96     39.54 o
   7   2   8        0.12       -7.01     15.68 o
   8   2   8       31.97       23.65     21.77 o
   9   2   8      345.36      269.67     39.60 o
  10   2   8       20.69       35.01     23.72 o
  11   2   8       18.39       31.53     73.60 o
  12   2   8        2.33        5.96     16.42 o
  13   2   8        3.57        3.72     19.33 o
  14   2   8     1864.65     1778.90     81.92 o
  15   2   8     1026.44     1023.59     67.04 o
  16   2   8       90.85       78.31     33.97 o
  17   2   8      857.24     1102.07     94.68 o
  18   2   8       74.42       69.06     39.86 o
  19   2   8        7.12        3.72     45.73 o
  20   2   8      162.65      231.69     58.79 o
  21   2   8        0.03        8.28     43.84 o
  22   2   8        0.04      -18.97     46.48 o
  23   2   8      115.13      153.94     62.72 o
   1   3   8       26.99       11.17     11.83 o
   2   3   8      220.05      180.61     20.75 o
   3   3   8        1.21      -13.16     12.99 o
   4   3   8     3616.07     3514.37     86.85 o
   5   3   8       83.75       57.29     16.98 o
   6   3   8     4485.97     4642.51    139.34 o
   7   3   8      611.67      649.61     57.63 o
   8   3   8      130.99      119.94     54.50 o
   9   3   8      673.29      753.69     57.49 o
  10   3   8     1115.00     1216.56     71.32 o
  11   3   8      979.49     1023.32     54.38 o
  12   3   8     1086.83     1150.07    102.46 o
  13   3   8      356.76      411.25     40.83 o
  14   3   8      398.81      421.57     42.97 o
  15   3   8       23.43       51.08     22.69 o
  16   3   8      108.04       39.71     63.58 o
  17   3   8      435.29      422.57     83.94 o
  18   3   8      336.89      482.22     70.22 o
  19   3   8        1.35      -22.88     35.76 o
  20   3   8       35.96       71.40     51.05 o
  21   3   8      452.75      477.62     77.39 o
  22   3   8       17.59       16.17     46.16 o
   0   4   8     1380.63     1278.51     99.60 o
   1   4   8      486.79      495.59     60.76 o
   2   4   8      104.81       58.41     24.64 o
   3   4   8      815.05      752.29     44.14 o
   4   4   8      670.56      764.38     37.86 o
   5   4   8      704.32      743.50     76.62 o
   6   4   8      361.49      328.14     30.74 o
   7   4   8     6014.00     6237.99    135.85 o
   8   4   8     2325.75     2387.10     91.04 o
   9   4   8        2.03        2.36     20.59 o
  10   4   8     1481.12     1669.67     82.78 o
  11   4   8     3395.49     3507.68    100.49 o
  12   4   8     1330.91     1155.86     60.76 o
  13   4   8      111.50       83.17     24.21 o
  14   4   8        8.30        9.53     19.45 o
  15   4   8      354.79      324.80     39.24 o
  16   4   8      453.79      472.76     74.96 o
  17   4   8        3.07       53.95     53.25 o
  18   4   8       99.81       90.15     66.09 o
  19   4   8       44.66       70.47     85.19 o
  20   4   8      276.91      193.58     58.59 o
  21   4   8      693.75      871.36    100.68 o
  22   4   8       24.27       51.69     50.41 o
   1   5   8      104.30       50.41     26.29 o
   2   5   8      894.70      823.37     64.39 o
   3   5   8        7.31        2.80     22.58 o
   4   5   8     1517.13     1639.71     84.60 o
   5   5   8      244.82      273.79     25.17 o
   6   5   8      202.93      213.94     25.64 o
   7   5   8       89.28       88.00     27.24 o
   8   5   8      841.05      804.97     54.42 o
   9   5   8      509.04      475.56     46.58 o
  10   5   8      354.06      291.13     34.60 o
  11   5   8       35.02       37.55     26.13 o
  12   5   8     1481.72     1437.08     83.88 o
  13   5   8      142.37      142.81     29.36 o
  14   5   8        0.06       22.90     20.96 o
  15   5   8        4.99       18.06     21.79 o
  16   5   8      375.12      361.80     47.78 o
  17   5   8       69.01      108.88     58.57 o
  18   5   8      117.59      104.23     44.21 o
  19   5   8       12.42       35.98     39.13 o
  20   5   8       15.41       43.17     67.65 o
  21   5   8       47.55       11.37     44.58 o
   0   6   8     1285.04     1420.08    119.02 o
   1   6   8      212.30      165.27     36.08 o
   2   6   8       40.47       19.82     24.11 o
   3   6   8     5100.16     5023.94    161.67 o
   4   6   8      445.02      587.36     74.23 o
   5   6   8      523.42      425.95     53.36 o
   6   6   8     1955.54     1762.61    147.03 o
   7   6   8      424.36      367.84     33.40 o
   8   6   8     1006.25     1101.36     53.20 o
   9   6   8      918.57      817.83     64.21 o
  10   6   8      374.08      389.04     51.39 o
  11   6   8       13.31       22.56     20.26 o
  12   6   8      618.36      700.85     51.88 o
  13   6   8      191.43      229.77     35.47 o
  14   6   8      107.51       97.23     45.80 o
  15   6   8       12.73        3.63     22.34 o
  16   6   8      434.29      442.39     51.50 o
  17   6   8        6.56       18.43     25.41 o
  18   6   8        1.66       15.76     60.14 o
  19   6   8       99.62       48.00     41.93 o
  20   6   8        4.23       26.85     44.50 o
  21   6   8       88.34       40.73     50.98 o
   1   7   8        1.35       38.63     25.36 o
   2   7   8      437.51      435.64     55.11 o
   3   7   8      616.08      705.80     67.96 o
   4   7   8     1941.72     1910.02    136.56 o
   5   7   8      657.71      611.22     67.03 o
   6   7   8     1232.97     1107.41     83.70 o
   7   7   8     2032.47     1882.11     58.32 o
   8   7   8      561.52      618.25     31.97 o
   9   7   8     1105.43     1181.02     57.23 o
  10   7   8      848.26      850.26     51.30 o
  11   7   8      135.67      159.71     31.25 o
  12   7   8      642.38      705.97     53.25 o
  13   7   8      777.10      816.64     57.98 o
  14   7   8      234.19      237.04     41.72 o
  15   7   8        0.22       -6.24     21.53 o
  16   7   8       63.53      111.99     34.62 o
  17   7   8        0.72       15.48     27.76 o
  18   7   8      180.75      124.04     48.73 o
  19   7   8      155.75      228.68     56.35 o
  20   7   8      406.98      542.28     81.65 o
   0   8   8      155.25      138.44     53.87 o
   1   8   8      294.11      231.83     80.18 o
   2   8   8      431.95      470.50     59.67 o
   3   8   8     2074.57     1872.78    100.40 o
   4   8   8      640.83      640.79    206.09 o
   5   8   8     4523.35     4897.77    172.92 o
   6   8   8        5.82       42.89     32.21 o
   7   8   8       93.54      111.81     39.42 o
   8   8   8      459.91      522.69     24.76 o
   9   8   8       30.13       22.95     23.42 o
  10   8   8      102.52      122.42     21.44 o
  11   8   8      247.58      220.77     34.19 o
  12   8   8       28.81      -16.54     21.69 o
  13   8   8      110.05      137.66     32.62 o
  14   8   8      294.38      270.86     39.07 o
  15   8   8      337.00      316.35     44.26 o
  16   8   8       44.01        7.18     27.17 o
  17   8   8       22.31       30.49     28.56 o
  18   8   8      540.46      628.25    129.67 o
  19   8   8       55.58      130.92     70.78 o
   1   9   8      447.40      413.82     59.52 o
   2   9   8       81.01      120.08     41.03 o
   3   9   8       41.80       39.94     31.60 o
   4   9   8      312.16      194.18     44.83 o
   5   9   8      197.76      155.93     41.86 o
   6   9   8       49.48       -2.21     29.33 o
   7   9   8      776.53      838.33     66.33 o
   8   9   8        0.74      -10.28     21.76 o
   9   9   8       33.27       18.68     16.36 o
  10   9   8        5.12       14.91     15.31 o
  11   9   8       55.28       66.83     41.89 o
  12   9   8       51.90       21.74     23.82 o
  13   9   8       10.81       13.25     23.94 o
  14   9   8       62.38       79.20     31.68 o
  15   9   8      221.86      198.13     39.30 o
  16   9   8       11.61       64.55     36.64 o
  17   9   8       13.57       82.50     40.00 o
  18   9   8        2.36       40.72     51.99 o
   0  10   8      803.00      785.52    113.38 o
   1  10   8      261.95      332.95     57.52 o
   2  10   8       73.71       55.99     45.10 o
   3  10   8       50.71       -1.88     31.01 o
   4  10   8      535.03      412.22    113.38 o
   5  10   8     1665.61     1626.86    130.92 o
   6  10   8       87.54      117.15     33.36 o
   7  10   8      617.28      600.65     62.38 o
   8  10   8      378.71      595.52     61.48 o
   9  10   8      404.07      277.93     58.00 o
  10  10   8       25.13       39.83     36.97 o
  11  10   8      761.73      913.37     52.54 o
  12  10   8      183.69      172.92     35.59 o
  13  10   8     1536.54     1556.78     85.18 o
  14  10   8       11.89        4.03     30.22 o
  15  10   8       60.68       67.58     35.67 o
  16  10   8      864.97     1012.01     92.40 o
  17  10   8        4.26       85.23     42.98 o
   1  11   8      150.09      135.46     49.49 o
   2  11   8       70.77       48.72     44.79 o
   3  11   8       54.33       14.07     36.75 o
   4  11   8      956.95      835.69     87.92 o
   5  11   8        1.43       -3.62     27.38 o
   6  11   8      857.16      771.40     71.00 o
   7  11   8      743.32      822.43     73.52 o
   8  11   8       21.98       60.45     38.97 o
   9  11   8      134.27      202.33     68.28 o
  10  11   8        5.13        4.38     46.35 o
  11  11   8      214.93      166.00     64.52 o
  12  11   8       89.61      119.92     72.04 o
  13  11   8       12.64       65.74     31.91 o
  14  11   8      444.66      481.03     55.18 o
  15  11   8        0.18       34.56     34.07 o
   3  12   8       66.59      181.66     69.53 o
   4  12   8       78.37       50.74     53.87 o
   5  12   8        0.00       -2.51     37.58 o
   6  12   8      149.35       81.43     60.76 o
   7  12   8        0.01       -4.38     46.35 o
   8  12   8        5.90      -16.91     40.72 o
   9  12   8        3.38      -35.08     42.60 o
  10  12   8      223.48       95.21     67.65 o
  11  12   8       11.91        3.13     42.60 o
  12  12   8       10.18       -2.51     48.86 o
  13  12   8        2.88       95.21     63.89 o
   1  13   8       89.32       45.10     53.87 o
   2  13   8       45.77      -35.71     46.35 o
   3  13   8       11.51       77.05     59.51 o
   4  13   8      118.61       -6.89     46.35 o
   5  13   8       19.87      -18.17     43.85 o
   6  13   8      207.22      272.49     88.95 o
   7  13   8      162.92       84.57     65.15 o
   8  13   8      268.54       92.08     63.89 o
   9  13   8        4.40       18.79     51.37 o
  10  13   8        0.03        1.25     59.51 o
  11  13   8      149.96      140.32     70.78 o
   0  14   8      445.74      485.47    112.75 o
   1  14   8       54.12       39.52     56.69 o
   2  14   8      205.12      181.18    118.08 o
   3  14   8      501.89      386.50    102.11 o
   4  14   8       23.00       30.69     53.87 o
   5  14   8      478.43      338.26     90.83 o
   6  14   8      120.46      184.17     77.68 o
   7  14   8        0.06       -1.88     48.86 o
   1   1   9       38.74       30.21     11.82 o
   2   1   9      146.01      156.65     31.37 o
   3   1   9      335.32      390.03     39.51 o
   4   1   9     2442.87     2304.48     70.47 o
   5   1   9      195.77      225.14     37.74 o
   6   1   9      332.48      289.74     37.43 o
   7   1   9       15.89       90.08     61.39 o
   8   1   9        3.58       10.90     20.76 o
   9   1   9       17.20       80.20     27.08 o
  10   1   9     2895.70     2842.14    111.36 o
  11   1   9        0.96       -7.79     23.18 o
  12   1   9      118.95       64.72     30.97 o
  13   1   9        0.58      -18.84     15.86 o
  14   1   9       62.05       73.42     33.88 o
  15   1   9       31.19       61.83     43.54 o
  16   1   9       20.05       50.23     36.05 o
  17   1   9      282.95      305.27     57.77 o
  18   1   9      400.95      356.03     63.37 o
  19   1   9       12.53       12.43     40.13 o
  20   1   9      409.18      348.84     69.59 o
  21   1   9      772.92      903.09    104.91 o
  22   1   9      264.46      271.56     71.10 o
   0   2   9      973.26     1002.50     51.64 o
   1   2   9      524.54      395.44     25.06 o
   2   2   9     1468.47     1410.84     43.13 o
   3   2   9     2205.37     2034.40     70.77 o
   4   2   9      252.64      273.25     28.96 o
   5   2   9     3731.50     3335.17    138.23 o
   6   2   9      722.35      673.22     61.97 o
   7   2   9       12.82       -8.54     18.17 o
   8   2   9       64.50       24.75     22.71 o
   9   2   9      104.44      106.29     30.38 o
  10   2   9      436.35      374.20     50.11 o
  11   2   9     3881.96     4011.37    145.33 o
  12   2   9       82.68      109.81     28.54 o
  13   2   9      634.27      683.64     48.11 o
  14   2   9      557.05      440.00     67.68 o
  15   2   9      175.08      142.56     39.20 o
  16   2   9      202.44      216.94    124.97 o
  17   2   9      154.39      118.53     65.46 o
  18   2   9       30.06       38.75     39.94 o
  19   2   9       75.89       69.02     81.75 o
  20   2   9      119.58       82.35     48.18 o
  21   2   9      978.82     1084.63    249.00 o
  22   2   9        0.80       55.73     51.62 o
   1   3   9     1071.67     1236.70     62.64 o
   2   3   9     3332.35     3490.01    150.24 o
   3   3   9     1546.01     1559.43     55.47 o
   4   3   9      128.60      122.58     22.35 o
   5   3   9      299.40      281.56     33.59 o
   6   3   9     1676.04     1744.24     64.14 o
   7   3   9        3.12      -24.67     20.67 o
   8   3   9      117.33      110.14     29.79 o
   9   3   9       70.67       83.49     27.69 o
  10   3   9        3.62       60.92     28.14 o
  11   3   9      126.72      167.74     41.03 o
  12   3   9     1236.37     1167.43     59.99 o
  13   3   9        5.44       23.93     19.26 o
  14   3   9      241.54      238.40     34.28 o
  15   3   9        0.37      -19.17     18.95 o
  16   3   9        0.37       23.91     48.55 o
  17   3   9       36.80       68.85     53.25 o
  18   3   9      161.12      137.24     87.07 o
  19   3   9      155.50      200.93     58.59 o
  20   3   9        7.12       22.56     46.72 o
  21   3   9       14.99       -5.80     53.87 o
   0   4   9       78.19       53.87     40.09 o
   1   4   9      497.22      436.72     50.89 o
   2   4   9      866.04      959.44     38.53 o
   3   4   9      468.35      488.51     31.37 o
   4   4   9      486.61      515.53     52.12 o
   5   4   9     2418.21     2579.32     98.69 o
   6   4   9       84.36       94.98     22.04 o
   7   4   9      864.45      887.18     55.11 o
   8   4   9     1769.41     1810.46     90.20 o
   9   4   9       33.09       24.18     22.98 o
  10   4   9      415.28      369.98     47.92 o
  11   4   9     3505.21     3112.07    119.48 o
  12   4   9       31.65       40.41     19.15 o
  13   4   9        4.05       20.29     20.87 o
  14   4   9      176.27      160.62     31.32 o
  15   4   9       20.97        4.60     23.72 o
  16   4   9       29.25       38.35     34.16 o
  17   4   9      126.48      112.06     44.06 o
  18   4   9       74.41       58.87     39.02 o
  19   4   9       71.25      112.40     52.62 o
  20   4   9        2.63      -30.19     40.72 o
  21   4   9      118.64       68.24     54.69 o
   1   5   9     3337.20     3512.13    150.97 o
   2   5   9      944.13      959.49     72.37 o
   3   5   9       22.10        7.57     29.75 o
   4   5   9      244.88      302.58     65.46 o
   5   5   9      456.01      460.44     31.18 o
   6   5   9      162.92      229.76     27.02 o
   7   5   9     1098.94     1099.26     82.95 o
   8   5   9       88.29      103.21     26.25 o
   9   5   9      295.40      243.58     38.13 o
  10   5   9      315.97      289.72     51.05 o
  11   5   9      734.22      808.33     53.09 o
  12   5   9      710.57      620.64     48.79 o
  13   5   9      237.85      191.96     32.76 o
  14   5   9      145.30      192.03     37.57 o
  15   5   9       24.49       57.61     31.90 o
  16   5   9      140.22      128.19     34.16 o
  17   5   9      380.61      265.30     60.76 o
  18   5   9        0.28      -11.41     36.00 o
  19   5   9        0.04       17.29     41.23 o
  20   5   9      191.94      263.48     61.66 o
  21   5   9        0.10        1.42     46.35 o
   0   6   9      104.06      105.24     47.61 o
   1   6   9      897.93      769.64     68.38 o
   2   6   9      770.58      818.78     70.12 o
   3   6   9     2527.26     2636.33    116.24 o
   4   6   9       45.20       27.25     28.35 o
   5   6   9     2225.16     2316.02    111.11 o
   6   6   9      991.22      953.51     42.04 o
   7   6   9      309.59      324.51     30.46 o
   8   6   9     1605.78     1597.24     94.62 o
   9   6   9     1840.83     1693.09    137.18 o
  10   6   9     1453.96     1436.90    124.03 o
  11   6   9      340.71      329.28     38.45 o
  12   6   9      350.46      353.81     53.03 o
  13   6   9     1401.89     1431.15     71.73 o
  14   6   9        5.32       24.34     23.72 o
  15   6   9       33.01       21.87     35.89 o
  16   6   9      700.04      907.01     82.38 o
  17   6   9       20.77       25.77     55.12 o
  18   6   9       30.84       53.50    110.25 o
  19   6   9      249.16      219.41     60.19 o
  20   6   9       21.17       44.96     46.80 o
   1   7   9      586.56      500.05     61.94 o
   2   7   9     1174.39     1206.75     88.01 o
   3   7   9      541.78      412.59     56.72 o
   4   7   9      172.37      129.67     39.84 o
   5   7   9     1680.56     1932.92    104.08 o
   6   7   9      117.37      142.96     40.63 o
   7   7   9      988.31      903.57    154.10 o
   8   7   9      184.16      150.51     26.94 o
   9   7   9      105.83      134.10     21.93 o
  10   7   9      607.38      461.54     41.17 o
  11   7   9      671.64      634.99     49.13 o
  12   7   9        6.74      -20.30     19.96 o
  13   7   9       61.84      108.16     29.16 o
  14   7   9      160.94      130.50     33.63 o
  15   7   9      116.02      102.93     31.03 o
  16   7   9        1.37      -15.63     23.83 o
  17   7   9        0.79       -0.50     27.24 o
  18   7   9        0.15       22.00     38.90 o
  19   7   9       56.09      129.23     54.39 o
   0   8   9     2107.70     1966.31    149.71 o
   1   8   9      546.36      680.49     73.08 o
   2   8   9      169.02       80.37     36.54 o
   3   8   9      715.88      825.13     78.34 o
   4   8   9      124.50      121.07     38.35 o
   5   8   9       17.16        2.50     28.34 o
   6   8   9      436.61      408.24     62.41 o
   7   8   9      809.87      862.18     84.55 o
   8   8   9        0.40       17.50     31.36 o
   9   8   9      128.57      102.29     20.61 o
  10   8   9       24.92       21.45     15.53 o
  11   8   9      268.02      242.72     33.67 o
  12   8   9      353.54      302.50     37.26 o
  13   8   9      312.40      236.50     43.48 o
  14   8   9       35.83       19.67     35.79 o
  15   8   9        3.61      -12.91     24.52 o
  16   8   9      215.11      208.14     40.28 o
  17   8   9      232.57      240.33     45.07 o
  18   8   9      129.81      114.55     48.42 o
   1   9   9      416.46      381.64     59.56 o
   2   9   9      171.51      105.88     66.40 o
   3   9   9       67.07       17.67     32.57 o
   4   9   9      270.64      232.22     51.36 o
   5   9   9      876.70      963.67     87.82 o
   6   9   9     1418.35     1425.93    104.07 o
   7   9   9        7.43       38.97     37.27 o
   8   9   9       85.43       74.69     48.54 o
   9   9   9      114.65       64.08    114.63 o
  10   9   9      108.23      116.54     34.10 o
  11   9   9      118.87      138.94     27.31 o
  12   9   9      765.35      779.56     77.00 o
  13   9   9        0.40      -18.21     21.11 o
  14   9   9      988.46     1076.14    127.43 o
  15   9   9       24.85       32.05     30.37 o
  16   9   9       25.59       55.08     37.33 o
  17   9   9       13.60        9.05     33.83 o
   0  10   9        5.11       89.58     58.88 o
   1  10   9        3.86       48.46     35.64 o
   2  10   9       10.63       64.98     35.61 o
   3  10   9       25.39        4.14     31.48 o
   4  10   9      268.25      186.33     49.07 o
   5  10   9      216.78      208.04     64.83 o
   6  10   9      143.78      118.91     57.32 o
   7  10   9      165.58      116.32     37.47 o
   8  10   9       41.57      -15.05     23.18 o
   9  10   9       12.84       16.36     38.26 o
  10  10   9       74.57        6.36     54.81 o
  11  10   9      411.92      475.38    151.91 o
  12  10   9       34.34       80.87     30.28 o
  13  10   9       81.20       85.38     33.12 o
  14  10   9        8.02       25.26     28.62 o
  15  10   9        6.54       21.57     30.77 o
  16  10   9      179.07      309.80     80.18 o
   1  11   9      194.25      176.12     77.99 o
   2  11   9       69.77       82.01     40.64 o
   3  11   9       13.10       21.45     34.30 o
   4  11   9        1.47       26.91     40.64 o
   5  11   9        8.49       16.77     36.54 o
   6  11   9      111.59      214.32     41.99 o
   7  11   9      262.90      256.98     64.26 o
   8  11   9      374.85      347.48     92.08 o
   9  11   9      111.74      223.00     80.18 o
  10  11   9       52.58        0.00     43.85 o
  11  11   9      161.67      472.94     99.60 o
  12  11   9      369.22      316.34     90.83 o
  13  11   9       48.28       70.16     60.14 o
  14  11   9      176.05      132.08     42.60 o
   4  12   9        0.03       -5.01     40.72 o
   5  12   9      645.41      841.90    137.18 o
   6  12   9      126.46      152.84     70.78 o
   7  12   9      183.23      171.64     73.29 o
   8  12   9      170.02      236.78     87.70 o
   9  12   9      147.31       98.35     67.65 o
  10  12   9       17.67       15.66     50.11 o
  11  12   9       60.63       16.91     55.12 o
  12  12   9        0.05       16.29     58.26 o
   2  13   9      222.73      300.05     98.35 o
   3  13   9        1.84       43.22     57.63 o
   4  13   9        0.54      -68.91     41.34 o
   5  13   9      160.76      166.00     80.81 o
   6  13   9      192.17      187.92     72.04 o
   7  13   9        4.01       68.91     60.76 o
   8  13   9        1.49      -28.19     55.12 o
   9  13   9       65.75        6.26     57.00 o
   0  14   9        0.04       15.03     56.38 o
   1  14   9        9.45       30.64     38.37 o
   2  14   9        3.75      -55.75     45.73 o
   3  14   9        8.68      -18.79     45.73 o
   4  14   9        6.22      -28.19     50.11 o
   5  14   9      170.30      142.82     68.28 o
   0   0  10      545.71      554.38     64.52 o
   1   0  10       56.38       37.85     34.45 o
   2   0  10      492.42      486.82     43.59 o
   3   0  10      775.21      749.12     52.48 o
   4   0  10      290.57      315.97     62.01 o
   5   0  10      913.41     1010.40     90.83 o
   6   0  10     1627.00     1531.58    103.98 o
   7   0  10      102.65      173.52     51.37 o
   8   0  10     1175.29      952.15     95.21 o
   9   0  10     1585.59     1308.58    112.75 o
  10   0  10     2448.81     2709.86    157.86 o
  11   0  10       82.26       96.47     48.86 o
  12   0  10       23.27       -6.89     40.09 o
  13   0  10      225.45      162.24     58.88 o
  14   0  10       54.67       92.08     53.87 o
  15   0  10      204.44      196.69     67.03 o
  16   0  10     1018.64     1247.19    139.69 o
  17   0  10      391.80      347.03     90.20 o
  18   0  10      524.29      356.43     93.34 o
  19   0  10      743.81      729.14    128.41 o
  20   0  10      560.49      807.45    141.57 o
  21   0  10       26.15      -37.58     62.01 o
   1   1  10     1503.63     1511.56     49.91 o
   2   1  10     1271.05     1306.22     45.33 o
   3   1  10       37.33       30.75     13.95 o
   4   1  10      187.59      247.02     29.74 o
   5   1  10      509.68      626.73     43.13 o
   6   1  10      413.86      478.04     48.82 o
   7   1  10      574.09      582.69     61.39 o
   8   1  10      378.17      364.11     47.27 o
   9   1  10      305.25      352.17     46.85 o
  10   1  10       35.15       53.06     40.72 o
  11   1  10       24.77       28.99     48.55 o
  12   1  10     1319.36     1130.56     83.49 o
  13   1  10      264.52      153.25     41.57 o
  14   1  10       13.11       42.47     29.61 o
  15   1  10      792.94      785.66    190.74 o
  16   1  10       36.14       19.72     35.61 o
  17   1  10      622.40      619.27     77.50 o
  18   1  10       36.09       28.59     40.00 o
  19   1  10        0.82      -32.35     66.09 o
  20   1  10       10.42      -12.86     43.16 o
  21   1  10        6.91       30.52     51.10 o
   0   2  10      242.41      280.39     34.29 o
   1   2  10       51.73       48.12     13.79 o
   2   2  10       11.92       25.43     15.74 o
   3   2  10     1669.03     1667.31     61.26 o
   4   2  10      353.21      405.82     35.35 o
   5   2  10       64.78       53.23     19.84 o
   6   2  10      718.01      673.65     46.00 o
   7   2  10      156.29       83.27     28.06 o
   8   2  10      170.74      193.35     35.61 o
   9   2  10      135.32      111.02     32.00 o
  10   2  10       78.81       61.25     34.45 o
  11   2  10      145.50      136.11     36.49 o
  12   2  10      233.33      148.22     38.86 o
  13   2  10        1.06        2.32     19.76 o
  14   2  10       30.17       -5.58     28.19 o
  15   2  10       90.75       70.03     37.72 o
  16   2  10      264.37      222.20     48.68 o
  17   2  10       10.19       17.85     63.89 o
  18   2  10       43.99       69.80     41.23 o
  19   2  10        5.65       12.23     44.96 o
  20   2  10        6.75       31.12     46.47 o
  21   2  10       44.39       72.37     53.75 o
   1   3  10      969.91     1015.36     46.08 o
   2   3  10      913.40      873.21     43.91 o
   3   3  10      161.80      138.03     28.25 o
   4   3  10       82.06       73.42     19.73 o
   5   3  10     1110.10     1045.47     52.55 o
   6   3  10     1980.69     1897.55     75.71 o
   7   3  10      924.88      851.04     60.80 o
   8   3  10      236.94      204.80     36.02 o
   9   3  10     1480.83     1365.38    103.98 o
  10   3  10       48.76       22.18     27.25 o
  11   3  10       12.76        0.03     24.06 o
  12   3  10       36.55       11.86     26.47 o
  13   3  10       30.08       16.82     19.98 o
  14   3  10      135.05       66.56     26.70 o
  15   3  10      927.36      746.60    126.85 o
  16   3  10        1.53       14.18     40.40 o
  17   3  10      183.14      120.91     43.45 o
  18   3  10       30.49        6.56     36.08 o
  19   3  10      432.72      373.97     71.01 o
  20   3  10      249.54      288.71    129.67 o
   0   4  10     5424.42     5337.04    236.16 o
   1   4  10     5168.00     5162.92    163.67 o
   2   4  10     2230.45     2331.56     95.39 o
   3   4  10        4.35       54.56     18.15 o
   4   4  10      499.28      452.47     34.09 o
   5   4  10       98.29       96.55     26.85 o
   6   4  10     3650.93     3819.91    101.49 o
   7   4  10       13.46       16.42     16.70 o
   8   4  10     1123.50     1050.07     64.74 o
   9   4  10      638.53      726.23     60.18 o
  10   4  10      185.39      191.41     47.61 o
  11   4  10      333.72      356.84     50.34 o
  12   4  10        4.90       56.75     21.97 o
  13   4  10      579.66      724.94     54.29 o
  14   4  10      249.22      261.57     38.23 o
  15   4  10       44.53       46.41     36.35 o
  16   4  10     1533.99     1826.50    110.90 o
  17   4  10        3.50       16.35     36.95 o
  18   4  10      415.37      597.33     78.73 o
  19   4  10       27.13       52.69     45.00 o
  20   4  10       25.40        7.94     46.46 o
   1   5  10        8.00       -0.10     28.99 o
   2   5  10       69.40       60.11     33.87 o
   3   5  10     1379.06     1388.00     89.23 o
   4   5  10      143.73      165.76     39.42 o
   5   5  10     1688.50     1699.66     60.19 o
   6   5  10      345.86      370.37     32.98 o
   7   5  10     2210.10     2158.90     73.16 o
   8   5  10       78.73       37.64     33.06 o
   9   5  10      172.86      225.27     85.19 o
  10   5  10       57.37       56.65     30.07 o
  11   5  10      765.82      627.25     60.46 o
  12   5  10        2.40       54.02     37.61 o
  13   5  10      229.94      310.56     38.74 o
  14   5  10      135.12      112.71     38.08 o
  15   5  10       21.59       16.38     31.77 o
  16   5  10        4.54       29.96     36.57 o
  17   5  10      745.65      927.62     91.71 o
  18   5  10       25.50       78.99     48.17 o
  19   5  10        4.17       61.10     45.04 o
  20   5  10       65.79       70.15     51.99 o
   0   6  10     1080.34     1302.94    125.91 o
   1   6  10      147.39      116.92     36.64 o
   2   6  10        4.73       44.81     29.75 o
   3   6  10      859.47      893.67     77.51 o
   4   6  10        7.12      -28.57     25.77 o
   5   6  10     2988.98     2645.63    123.54 o
   6   6  10      756.20      688.68     75.30 o
   7   6  10      148.15      117.82     22.47 o
   8   6  10      101.62       94.86     23.50 o
   9   6  10       88.95       80.02     27.57 o
  10   6  10      470.93      512.17     51.44 o
  11   6  10       82.65      154.56     31.27 o
  12   6  10       52.79       81.95     27.46 o
  13   6  10       35.87       54.53     24.61 o
  14   6  10       36.17       22.54     24.01 o
  15   6  10        0.04       32.95     25.86 o
  16   6  10     1297.56     1266.06    163.81 o
  17   6  10       20.45       16.14     38.81 o
  18   6  10        5.78      -15.10     37.43 o
  19   6  10       13.14       32.32     57.63 o
   1   7  10        0.35      -10.98     24.70 o
   2   7  10     1095.69      912.43     79.70 o
   3   7  10      435.27      403.25     57.58 o
   4   7  10       20.04      -31.83     26.57 o
   5   7  10        1.63       47.94     31.44 o
   6   7  10       40.93       75.55     57.94 o
   7   7  10        1.38       22.41     33.26 o
   8   7  10       63.87        1.61     31.95 o
   9   7  10      518.24      586.01     69.32 o
  10   7  10      261.96      297.88     39.11 o
  11   7  10     1355.56     1437.18     79.98 o
  12   7  10      118.55      109.96     45.55 o
  13   7  10      142.19      176.65     35.00 o
  14   7  10       53.21       38.87     28.53 o
  15   7  10      623.61      648.20     57.79 o
  16   7  10       15.38       51.72     30.00 o
  17   7  10      787.26      884.67     87.01 o
  18   7  10       20.58      -31.72     40.44 o
   0   8  10     5537.96     5952.18    286.27 o
   1   8  10      273.40      247.45     52.93 o
   2   8  10     1409.33     1524.03    103.39 o
   3   8  10       13.44       12.06     40.40 o
   4   8  10     2514.56     2537.58    128.01 o
   5   8  10       34.42      108.10     40.57 o
   6   8  10       49.67       71.82     37.31 o
   7   8  10     1143.64     1136.26    254.95 o
   8   8  10      623.25      809.83     98.66 o
   9   8  10        5.35       16.91     57.00 o
  10   8  10        5.46        3.40     14.09 o
  11   8  10       89.35       53.48     24.13 o
  12   8  10       73.62       20.93     22.47 o
  13   8  10      333.99      339.92     42.50 o
  14   8  10      175.26      155.01     35.15 o
  15   8  10       89.68       46.00     45.26 o
  16   8  10      114.80      108.44     34.52 o
  17   8  10       18.94       45.84     40.44 o
   1   9  10      369.64      394.03    109.31 o
   2   9  10      395.03      276.37     96.78 o
   3   9  10       21.36       12.54     34.07 o
   4   9  10      310.73      289.14    108.06 o
   5   9  10      607.17      421.25     66.42 o
   6   9  10       77.14       55.80     40.51 o
   7   9  10       44.80       16.26     34.98 o
   8   9  10      337.67      495.16     73.46 o
   9   9  10        4.64       -8.12     31.88 o
  10   9  10        8.22       21.76     41.03 o
  11   9  10        0.10       33.08     35.17 o
  12   9  10       16.90       -6.53     21.20 o
  13   9  10       41.71       31.26     24.99 o
  14   9  10        6.55       65.31     38.94 o
  15   9  10      207.94      234.74     41.37 o
  16   9  10       25.89       40.74     35.15 o
   0  10  10      578.74      752.95    120.90 o
   1  10  10      192.94      118.97     48.27 o
   2  10  10     1264.51     1626.96    115.60 o
   3  10  10        7.52      -25.15     36.73 o
   4  10  10      126.41       73.79     48.86 o
   5  10  10       88.14      108.75     40.44 o
   6  10  10        8.11        3.79     39.49 o
   7  10  10       44.88      101.28     46.73 o
   8  10  10      908.30     1011.02    106.60 o
   9  10  10      335.64      304.49     60.61 o
  10  10  10       83.66       66.59     40.91 o
  11  10  10       16.64       26.18     37.42 o
  12  10  10      181.50      265.41     62.30 o
  13  10  10       33.64       75.80     53.25 o
  14  10  10      448.36      463.21     68.59 o
   1  11  10      704.40      832.33     92.97 o
   2  11  10      191.07      163.93     50.85 o
   3  11  10        7.29       87.31     44.06 o
   4  11  10      333.68      255.53     59.58 o
   5  11  10      103.02       53.16     42.29 o
   6  11  10      284.16      279.71     48.77 o
   7  11  10       37.74       25.01     35.57 o
   8  11  10       85.37      125.30     42.17 o
   9  11  10       16.46       55.75     50.74 o
  10  11  10       73.42       86.44     65.77 o
  11  11  10      305.58      454.78    107.74 o
  12  11  10       99.71      135.31     71.41 o
   5  12  10       58.41       43.22     54.50 o
   6  12  10        0.03       10.65     48.86 o
   7  12  10        3.87      -43.85     40.72 o
   8  12  10        1.69      -16.29     56.38 o
   9  12  10       17.38       33.20     60.14 o
  10  12  10        6.94      -10.65     56.38 o
   3  13  10       40.30      -12.53     50.11 o
   4  13  10       17.00       33.83     59.51 o
   5  13  10        0.39       11.28     53.25 o
   6  13  10        9.57      -18.17     49.49 o
   7  13  10       12.77      108.37     73.92 o
   1   1  11      807.01      723.57     37.49 o
   2   1  11      518.78      518.80     33.63 o
   3   1  11       72.96       54.79     16.80 o
   4   1  11      150.04      110.62     29.77 o
   5   1  11      270.55      271.26     48.88 o
   6   1  11       94.93      233.99     39.05 o
   7   1  11      380.84      351.14     46.65 o
   8   1  11      760.34      791.47     64.84 o
   9   1  11        2.19      -22.13     23.16 o
  10   1  11      209.01      250.12     46.35 o
  11   1  11      741.76      718.98     69.39 o
  12   1  11      652.55      596.44     66.62 o
  13   1  11       12.15      -30.18     29.45 o
  14   1  11      632.70      490.26    147.52 o
  15   1  11      171.97      140.44     45.31 o
  16   1  11      122.24      156.43     48.76 o
  17   1  11      437.29      430.83     68.85 o
  18   1  11      124.39      188.70     57.94 o
  19   1  11      181.73      265.53     67.73 o
  20   1  11      420.19      259.92     73.29 o
   0   2  11     1025.24     1007.11     59.87 o
   1   2  11     3614.92     3570.50     80.42 o
   2   2  11     2461.98     2611.65     80.73 o
   3   2  11     1271.73     1262.51     58.54 o
   4   2  11      158.37      124.88     26.34 o
   5   2  11     1123.34     1340.92     62.11 o
   6   2  11     1911.63     1964.45     73.58 o
   7   2  11      177.73      165.61     70.16 o
   8   2  11      946.98     1033.30     71.34 o
   9   2  11        0.60       -7.49     22.82 o
  10   2  11       24.62       45.53     28.31 o
  11   2  11      466.93      427.04     56.76 o
  12   2  11      386.88      443.05     59.03 o
  13   2  11      320.66      277.01     52.22 o
  14   2  11      277.43      169.02     80.49 o
  15   2  11      402.37      406.32     64.21 o
  16   2  11       12.31       19.06     47.61 o
  17   2  11        1.55       16.13     54.18 o
  18   2  11      504.66      647.41    129.67 o
  19   2  11      347.56      410.10     75.92 o
  20   2  11       30.72       12.22     46.51 o
   1   3  11     1896.71     1942.94     69.00 o
   2   3  11      307.90      283.36     30.69 o
   3   3  11        8.31       16.06     16.86 o
   4   3  11       21.56       21.08     25.34 o
   5   3  11      995.83     1007.78     52.80 o
   6   3  11      366.58      390.61     41.57 o
   7   3  11      932.39      801.62     61.99 o
   8   3  11       70.59      157.87     39.15 o
   9   3  11       43.44       41.20     29.02 o
  10   3  11        1.03        0.26     24.47 o
  11   3  11        3.34        4.63     26.85 o
  12   3  11      211.64      206.08     44.70 o
  13   3  11      287.69      330.09     40.26 o
  14   3  11       16.66      -15.54     28.74 o
  15   3  11      139.86      118.99     42.73 o
  16   3  11        1.00       -3.63     33.39 o
  17   3  11      146.24      113.10     48.46 o
  18   3  11        0.75       37.13     43.59 o
  19   3  11       52.45       25.06     43.79 o
   0   4  11     7770.34     7523.22    303.18 o
   1   4  11     1186.12     1154.33    145.33 o
   2   4  11     1305.86     1098.79     47.69 o
   3   4  11      191.97      227.80     26.00 o
   4   4  11     1689.93     1833.65     64.91 o
   5   4  11       12.76        5.65     17.26 o
   6   4  11      422.24      368.09     36.65 o
   7   4  11       31.68       37.79     64.33 o
   8   4  11      672.95      763.11     60.02 o
   9   4  11      905.13      918.62     68.60 o
  10   4  11       15.42       21.52     28.14 o
  11   4  11      801.20      713.88     67.65 o
  12   4  11      106.29      108.19     37.26 o
  13   4  11      216.77      382.87     77.55 o
  14   4  11        6.42       10.15     31.18 o
  15   4  11      325.95      380.50     63.12 o
  16   4  11      142.78      159.59     48.40 o
  17   4  11       25.65       40.35     42.89 o
  18   4  11       38.01       81.60     47.92 o
  19   4  11      389.05      476.82     77.22 o
   1   5  11      608.08      514.20     92.71 o
   2   5  11      463.49      349.68     76.42 o
   3   5  11      758.55      673.05    114.95 o
   4   5  11      209.28      239.04     47.54 o
   5   5  11       69.49       80.78     19.36 o
   6   5  11      164.25      132.16     26.73 o
   7   5  11      257.06      276.48     31.78 o
   8   5  11       15.12      -18.75     21.53 o
   9   5  11      676.83      713.25     57.48 o
  10   5  11        1.90      -10.21     24.12 o
  11   5  11      141.98      185.07     38.95 o
  12   5  11      217.45      170.45     49.77 o
  13   5  11       93.15      112.02     30.80 o
  14   5  11      109.03       89.84     73.29 o
  15   5  11       14.34       17.75     35.67 o
  16   5  11      236.68      212.20     53.57 o
  17   5  11      270.24      345.57     77.05 o
  18   5  11       53.26       69.03     47.79 o
   0   6  11      320.62      264.97     72.66 o
   1   6  11       35.26       38.84     46.35 o
   2   6  11      166.91      159.00     44.83 o
   3   6  11     1010.91     1085.24     87.09 o
   4   6  11       82.87      113.85     40.40 o
   5   6  11      781.29     1014.83     87.26 o
   6   6  11       39.39       17.67     49.80 o
   7   6  11      236.72      260.24     25.65 o
   8   6  11      136.52      107.63     24.24 o
   9   6  11      393.17      366.01     60.76 o
  10   6  11      569.32      623.86     54.31 o
  11   6  11       86.42      102.15     34.05 o
  12   6  11     1041.90      965.25     61.09 o
  13   6  11      205.39      159.21     34.39 o
  14   6  11       16.74       -0.71     24.39 o
  15   6  11       44.72       78.76     30.47 o
  16   6  11      630.16      621.55    113.38 o
  17   6  11        9.70       -1.86     39.68 o
  18   6  11      504.32      510.20     78.93 o
   1   7  11      204.76       70.20     36.44 o
   2   7  11      476.22      354.70     80.49 o
   3   7  11       18.25       45.03     85.82 o
   4   7  11       15.73       80.73     42.60 o
   5   7  11       42.05       10.79     45.41 o
   6   7  11       77.03       43.13     36.10 o
   7   7  11      448.68      472.60     68.75 o
   8   7  11      123.21      108.53     43.74 o
   9   7  11      465.39      367.90     50.74 o
  10   7  11       93.85       60.97     60.14 o
  11   7  11        0.73       14.10     21.48 o
  12   7  11      180.35      197.69     47.63 o
  13   7  11      132.91      191.05     36.10 o
  14   7  11        0.27        8.53     25.19 o
  15   7  11       22.85        7.54     29.31 o
  16   7  11       69.61      112.76     47.22 o
  17   7  11       27.46       17.94     42.60 o
   0   8  11       21.71      -13.78     44.48 o
   1   8  11        0.45       -8.89     31.84 o
   2   8  11      141.65       69.56     52.93 o
   3   8  11        9.93       -1.75     33.83 o
   4   8  11       39.10       43.45     37.27 o
   5   8  11     1126.77     1211.98    114.95 o
   6   8  11      616.58      575.24     76.80 o
   7   8  11       69.53      119.74     51.99 o
   8   8  11      253.00      364.37     65.77 o
   9   8  11       65.52       35.08     62.01 o
  10   8  11      212.16      209.35    109.31 o
  11   8  11      372.01      363.20     34.27 o
  12   8  11      189.77      192.20     32.19 o
  13   8  11      119.45       91.24     30.33 o
  14   8  11      156.64       94.03     34.12 o
  15   8  11       50.40       74.21     31.02 o
  16   8  11      251.77      374.22     63.69 o
   1   9  11     1898.53     1958.05    124.62 o
   2   9  11      298.42      439.41     78.61 o
   3   9  11        0.04        5.76     35.75 o
   4   9  11      290.02      334.32     61.97 o
   5   9  11      543.59      667.75     84.37 o
   6   9  11      105.67      111.45    106.49 o
   7   9  11      401.57      459.87     74.63 o
   8   9  11      100.32      143.63     46.45 o
   9   9  11      503.99      669.95     84.37 o
  10   9  11        4.25      -26.76     35.18 o
  11   9  11      366.90      366.90     68.57 o
  12   9  11      199.27      260.86     61.18 o
  13   9  11        0.00       28.87     25.15 o
  14   9  11       35.46       56.11     28.69 o
   0  10  11      753.59     1082.44    143.45 o
   1  10  11       97.95      105.94     46.69 o
   2  10  11       20.72      -18.93     31.65 o
   3  10  11      340.18      477.69     71.61 o
   4  10  11      112.29      180.23    133.43 o
   5  10  11      233.52      267.75     59.72 o
   6  10  11      417.18      309.67     64.26 o
   7  10  11        1.12       48.82     48.67 o
   8  10  11       15.85       42.00     33.45 o
   9  10  11      398.83      287.17     63.74 o
  10  10  11       22.04       32.29     46.16 o
  11  10  11       39.62       23.52     42.29 o
  12  10  11       25.06       28.76     44.27 o
  13  10  11       47.87       53.39     47.33 o
   1  11  11      414.83      269.11     76.11 o
   2  11  11        8.24       -1.50     60.45 o
   3  11  11       13.28       70.01     42.70 o
   4  11  11      529.06      484.92    112.75 o
   5  11  11      123.58       70.67     49.59 o
   6  11  11      646.95      617.87     85.61 o
   7  11  11      204.94      216.23     49.54 o
   8  11  11      412.66      531.72     67.18 o
   9  11  11        7.37      -47.61     46.35 o
  10  11  11      335.32      514.29    109.62 o
   5  12  11      124.74      117.14     67.03 o
   6  12  11        3.33       21.30     59.51 o
   7  12  11        0.06      -20.67     52.62 o
   8  12  11        2.21       39.46     58.26 o
   0   0  12      157.02      164.75     47.61 o
   1   0  12       97.70       79.52     28.12 o
   2   0  12      944.58     1011.38     89.26 o
   3   0  12     5521.64     4881.79    147.49 o
   4   0  12     2158.29     2240.57     95.67 o
   5   0  12     1482.42     1495.25    111.50 o
   6   0  12     1163.28     1172.02    105.86 o
   7   0  12     2257.77     2313.97    144.70 o
   8   0  12     1472.17     1314.21    117.77 o
   9   0  12        6.36       45.10     41.97 o
  10   0  12      350.56      198.57     60.76 o
  11   0  12        2.00      -33.20     40.09 o
  12   0  12      338.93      367.08     80.18 o
  13   0  12     2595.80     3083.83    191.68 o
  14   0  12       88.64       16.29     50.11 o
  15   0  12      314.33      252.44     74.54 o
  16   0  12       67.21      105.86     60.14 o
  17   0  12       17.67       58.26     73.29 o
  18   0  12      115.47      263.09     88.32 o
  19   0  12      410.68      370.21    104.61 o
   1   1  12      108.42       90.02     20.34 o
   2   1  12      753.92      669.29     63.11 o
   3   1  12       21.84        5.83     19.37 o
   4   1  12      801.15      865.70     52.20 o
   5   1  12       32.92       14.55     19.06 o
   6   1  12      739.94      616.25     73.29 o
   7   1  12      484.94      451.50     54.32 o
   8   1  12        8.00       11.30     26.30 o
   9   1  12      163.35      207.99     63.89 o
  10   1  12      192.62      203.82     42.90 o
  11   1  12      161.18      106.98     38.35 o
  12   1  12      456.72      530.56    109.31 o
  13   1  12       21.13       70.34     38.27 o
  14   1  12      338.01      400.47     62.50 o
  15   1  12        0.48       17.16     36.30 o
  16   1  12        0.56        5.05     33.85 o
  17   1  12      226.88      291.91    128.10 o
  18   1  12      159.68      124.53     51.54 o
  19   1  12       81.49       57.55     47.92 o
   0   2  12      606.77      533.23     48.83 o
   1   2  12     1033.64     1022.38     59.85 o
   2   2  12      118.48       68.38     24.04 o
   3   2  12     2034.00     1926.50     72.02 o
   4   2  12      219.32      225.98     69.51 o
   5   2  12       53.21       42.24     22.03 o
   6   2  12      135.98      152.07     43.85 o
   7   2  12      342.34      309.00     73.29 o
   8   2  12      113.06      118.97     41.34 o
   9   2  12      478.86      436.23     55.37 o
  10   2  12        0.02        1.20     27.62 o
  11   2  12       49.49       37.54     32.09 o
  12   2  12       90.51       26.77     35.71 o
  13   2  12      422.56      314.44     82.37 o
  14   2  12        3.43       20.17     35.19 o
  15   2  12       89.73       -9.32     36.02 o
  16   2  12       15.39       24.65     47.61 o
  17   2  12        2.50        6.95     58.26 o
  18   2  12       13.94       48.92     45.77 o
   1   3  12     3157.40     3319.71     94.38 o
   2   3  12     1472.52     1556.14     64.05 o
   3   3  12     2193.67     2146.95    115.41 o
   4   3  12      284.84      292.57     33.39 o
   5   3  12     1592.41     1433.71    138.90 o
   6   3  12      112.76       70.55     33.13 o
   7   3  12       13.94       25.93     26.06 o
   8   3  12      665.34      738.00     63.93 o
   9   3  12       67.36       68.21     54.81 o
  10   3  12        0.49       16.78     27.45 o
  11   3  12       11.87       -2.42     28.45 o
  12   3  12      847.65      983.37    225.20 o
  13   3  12      330.41      325.78     56.57 o
  14   3  12      691.59      783.70     81.16 o
  15   3  12       68.99        3.91     35.82 o
  16   3  12      124.21       54.71     44.16 o
  17   3  12       75.46       98.92     48.13 o
  18   3  12       67.13      119.55     50.25 o
   0   4  12      307.06      345.15     74.54 o
   1   4  12     1170.07     1050.90     93.65 o
   2   4  12       24.85        8.11     17.00 o
   3   4  12      306.21      312.68     34.28 o
   4   4  12       87.73       55.75     20.18 o
   5   4  12     1968.61     2133.85     82.17 o
   6   4  12       12.15      -11.32     20.12 o
   7   4  12      258.02      261.64     64.62 o
   8   4  12      128.39      197.38     38.70 o
   9   4  12       10.13       12.84     28.06 o
  10   4  12        2.30        4.52     27.23 o
  11   4  12      736.55      691.19     67.67 o
  12   4  12       48.93       25.73     34.05 o
  13   4  12     1207.27     1540.74    102.96 o
  14   4  12       92.85       91.15     42.41 o
  15   4  12      289.78      378.69     62.80 o
  16   4  12      131.95      225.28     70.16 o
  17   4  12       91.08       61.53     45.42 o
  18   4  12       36.12        8.08     42.59 o
   1   5  12        0.91        0.97     27.81 o
   2   5  12      436.29      495.97     80.18 o
   3   5  12       52.89       96.19     38.61 o
   4   5  12        9.84       -5.30     28.95 o
   5   5  12      135.41      129.50     39.09 o
   6   5  12        1.52       -1.48     17.24 o
   7   5  12      475.02      380.94     36.81 o
   8   5  12       25.42       37.88     24.29 o
   9   5  12      161.39      191.04     36.91 o
  10   5  12      271.16      308.85     46.70 o
  11   5  12       25.18       42.09     38.84 o
  12   5  12        0.75        3.81     30.53 o
  13   5  12      124.33      168.31     36.28 o
  14   5  12      112.66       71.70     41.03 o
  15   5  12      104.18       67.14     42.28 o
  16   5  12       16.11        5.28     42.41 o
  17   5  12      187.00      249.33     61.37 o
   0   6  12      581.41      574.42    101.48 o
   1   6  12        2.94      -23.15     28.57 o
   2   6  12      385.35      261.45     53.51 o
   3   6  12      460.85      382.98     60.51 o
   4   6  12      195.19       80.26     37.41 o
   5   6  12      698.03      701.90     78.03 o
   6   6  12       85.31      114.37     43.74 o
   7   6  12      328.19      306.81     56.68 o
   8   6  12       55.12       45.66     43.87 o
   9   6  12        1.48       -2.23     22.11 o
  10   6  12        9.96       35.36     27.03 o
  11   6  12      173.01      224.08     43.42 o
  12   6  12        8.31       31.90     26.99 o
  13   6  12      258.72      270.28     41.70 o
  14   6  12        4.94       22.76     27.35 o
  15   6  12       51.16       42.18     47.61 o
  16   6  12        7.76       -6.28     53.56 o
   1   7  12      274.62      223.02     51.38 o
   2   7  12      548.49      467.39     94.90 o
   3   7  12      174.77      188.25     95.21 o
   4   7  12     2082.75     1995.57    122.34 o
   5   7  12        0.73      -17.03     39.46 o
   6   7  12      182.08      163.19     48.73 o
   7   7  12        4.35       63.72     52.93 o
   8   7  12       18.95        8.12     35.56 o
   9   7  12      287.58      311.33     91.46 o
  10   7  12      209.51      235.53     85.82 o
  11   7  12       46.34       29.00     25.87 o
  12   7  12       45.82       68.27     28.47 o
  13   7  12       24.65        0.77     38.06 o
  14   7  12      612.92      774.22     81.05 o
  15   7  12        1.98       14.24     38.98 o
   0   8  12       23.16       15.66     51.99 o
   1   8  12       14.45        3.09     36.69 o
   2   8  12        7.05       28.43     40.09 o
   3   8  12       85.39      109.67     50.74 o
   4   8  12        3.81       19.80     36.48 o
   5   8  12      305.59      375.05     78.30 o
   6   8  12       50.25       47.25     40.64 o
   7   8  12      302.41      268.21     63.11 o
   8   8  12      140.82      186.31     54.76 o
   9   8  12        0.23      -10.02     55.12 o
  10   8  12       20.86      -14.41     59.51 o
  11   8  12      963.03     1043.35    101.49 o
  12   8  12      150.17       22.25     41.24 o
  13   8  12      140.28      148.27     33.55 o
  14   8  12       23.80       39.07     29.93 o
   1   9  12      509.55      305.71     62.98 o
   2   9  12       95.42      105.42     43.82 o
   3   9  12       50.43       61.53     41.05 o
   4   9  12      204.19       90.79     52.31 o
   5   9  12      679.59      770.00    123.09 o
   6   9  12      351.97      313.18     67.70 o
   7   9  12      159.68      156.69     54.02 o
   8   9  12      102.67       51.06     83.00 o
   9   9  12        1.77       94.59     74.54 o
  10   9  12      237.04      366.16     67.60 o
  11   9  12      317.04      317.06     66.79 o
  12   9  12       51.69       -4.31     38.28 o
  13   9  12        3.88      -33.83     73.92 o
   0  10  12       89.14       22.55     63.89 o
   1  10  12      159.17      279.89     65.98 o
   2  10  12        1.68        8.10     44.07 o
   3  10  12      796.96      760.19     93.06 o
   4  10  12       50.90      166.76     54.92 o
   5  10  12      943.93      994.11    128.73 o
   6  10  12      731.76      649.94    146.58 o
   7  10  12       45.72       86.44     83.94 o
   8  10  12       30.59       15.45     46.98 o
   9  10  12       55.89       84.41     46.78 o
  10  10  12      668.23      717.55     96.56 o
  11  10  12      125.19      147.08     57.50 o
   1  11  12        1.86      -25.68     44.51 o
   2  11  12      224.19      132.65     55.52 o
   3  11  12       32.72       41.88     40.69 o
   4  11  12     1157.86     1137.21    113.27 o
   5  11  12       85.89       82.14     70.78 o
   6  11  12      119.83      162.72     61.39 o
   7  11  12        0.49      -19.99    102.11 o
   8  11  12       19.77       -7.87     36.71 o
   1  12  12       35.70       52.62     70.78 o
   2  12  12       21.78       53.25     65.77 o
   3  12  12       58.92       16.29     62.64 o
   1   1  13      182.51      148.05     25.83 o
   2   1  13       89.63       88.65     20.99 o
   3   1  13      348.71      303.04     36.97 o
   4   1  13     2202.87     2583.19     91.28 o
   5   1  13       11.32       49.12     26.22 o
   6   1  13       10.49       34.79     26.63 o
   7   1  13     3819.25     3782.91    189.80 o
   8   1  13       58.82       32.04     31.61 o
   9   1  13       94.02       86.29     35.41 o
  10   1  13      123.53       95.21     35.36 o
  11   1  13      193.13      137.77     43.19 o
  12   1  13       13.01       -7.19     43.85 o
  13   1  13      382.71      329.97     57.12 o
  14   1  13      415.32      423.19     66.40 o
  15   1  13       43.20       59.53     43.35 o
  16   1  13        0.01      -30.32     36.85 o
  17   1  13      205.52      123.44     50.21 o
   0   2  13      485.07      461.59     48.55 o
   1   2  13      426.52      377.10     31.71 o
   2   2  13        3.91        5.34     21.33 o
   3   2  13       45.86       27.61     30.57 o
   4   2  13     1687.73     1684.27    117.34 o
   5   2  13      353.30      412.16     62.01 o
   6   2  13        2.41        5.88     24.95 o
   7   2  13        0.32       70.12     30.50 o
   8   2  13     2363.67     2627.81    123.72 o
   9   2  13      245.50      344.24     51.87 o
  10   2  13      559.02      602.50     88.01 o
  11   2  13       56.30        1.51     47.61 o
  12   2  13       38.57       35.33     40.09 o
  13   2  13      511.29      468.77     65.19 o
  14   2  13      125.77      178.47     46.65 o
  15   2  13      455.43      401.66     66.47 o
  16   2  13       62.65       -6.85     57.63 o
  17   2  13      101.63       90.34    155.66 o
   1   3  13       34.59       37.11     32.45 o
   2   3  13       58.97       34.81     21.05 o
   3   3  13      139.24      145.49     27.09 o
   4   3  13      776.02      956.89     54.45 o
   5   3  13      310.80      393.44     50.21 o
   6   3  13      151.46      152.45     55.27 o
   7   3  13       47.12       32.33     27.35 o
   8   3  13      106.36       70.29     32.37 o
   9   3  13        0.26       31.64     29.76 o
  10   3  13      242.96      295.47     51.09 o
  11   3  13        1.40       -4.27     30.05 o
  12   3  13      450.41      609.56     71.07 o
  13   3  13        6.15        3.75     54.18 o
  14   3  13        0.45      -50.11     51.37 o
  15   3  13        7.10       40.95     42.82 o
  16   3  13        5.44       43.49     42.01 o
  17   3  13       41.40       30.24     48.57 o
   0   4  13      229.92      157.23     60.14 o
   1   4  13      103.61       58.25     32.94 o
   2   4  13      173.03      171.53     43.79 o
   3   4  13       23.96       10.36     18.96 o
   4   4  13      198.38      173.79     29.74 o
   5   4  13      281.77      389.81     62.79 o
   6   4  13        0.90       -3.57     23.43 o
   7   4  13        1.88       23.17     26.94 o
   8   4  13       67.11       12.82     25.47 o
   9   4  13        0.62        0.94     23.69 o
  10   4  13      124.23      191.15     43.42 o
  11   4  13      136.28      150.08     40.65 o
  12   4  13      326.75      401.03     58.99 o
  13   4  13      114.90       60.41     38.83 o
  14   4  13       29.37       95.96     45.24 o
  15   4  13       50.93       37.35     51.68 o
  16   4  13       13.72       17.04     41.70 o
   1   5  13      149.23      138.61     53.56 o
   2   5  13        4.98       37.27     57.00 o
   3   5  13      163.00      122.01     42.29 o
   4   5  13      137.23      143.98     45.52 o
   5   5  13       77.17       42.99     37.82 o
   6   5  13      271.22      395.65     41.40 o
   7   5  13      379.59      310.81     46.19 o
   8   5  13       11.26       19.08     24.91 o
   9   5  13      489.39      398.23     47.21 o
  10   5  13        1.36      -11.30     27.81 o
  11   5  13       20.62       32.13     32.89 o
  12   5  13      443.68      393.00     93.02 o
  13   5  13      172.12      184.14    104.92 o
  14   5  13      315.98      390.94    165.37 o
  15   5  13        4.46      -46.35     38.04 o
   0   6  13     1265.03     1183.92    138.44 o
   1   6  13        2.23      -43.43     30.22 o
   2   6  13      359.52      305.20     58.03 o
   3   6  13      941.51     1125.06     96.86 o
   4   6  13       93.67      116.78     70.16 o
   5   6  13       72.03       97.95     43.59 o
   6   6  13      820.49      915.21     92.50 o
   7   6  13       60.10       81.68     43.82 o
   8   6  13      572.44      554.38    111.50 o
   9   6  13      203.97      262.51     35.11 o
  10   6  13      116.13      178.62     34.69 o
  11   6  13       33.83       59.56     33.27 o
  12   6  13      253.70      295.12     50.17 o
  13   6  13        3.82      -16.94     24.88 o
  14   6  13      331.58      412.53     79.87 o
  15   6  13        0.12       -3.69     73.29 o
   1   7  13        3.36        3.13     34.86 o
   2   7  13       37.49        4.46     74.54 o
   3   7  13       31.61       34.32     36.40 o
   4   7  13      188.36      112.68     75.80 o
   5   7  13        0.04       -0.15     34.16 o
   6   7  13        0.54       49.39     40.67 o
   7   7  13       67.98        6.47     37.62 o
   8   7  13      131.79       61.68     46.33 o
   9   7  13      178.93      252.44     90.83 o
  10   7  13       39.36      181.66     77.68 o
  11   7  13      263.15      323.23     98.97 o
  12   7  13       13.03       18.07     25.76 o
  13   7  13       17.14       40.37     28.73 o
   0   8  13     1853.54     2260.72    195.44 o
   1   8  13      117.20       87.95     73.29 o
   2   8  13      280.80      225.22     58.22 o
   3   8  13       92.26      124.94     48.67 o
   4   8  13      401.57      393.16     68.95 o
   5   8  13        6.32       -5.41     37.71 o
   6   8  13      414.89      426.80     70.60 o
   7   8  13       24.15       82.37     48.25 o
   8   8  13       41.82       26.08     39.42 o
   9   8  13       93.41       15.03     62.64 o
  10   8  13      328.24      387.75    108.37 o
  11   8  13       43.06       87.64     44.85 o
  12   8  13        5.44       91.29     49.68 o
   1   9  13      125.80       77.25     48.05 o
   2   9  13      371.15      435.35     74.47 o
   3   9  13       59.41        9.31     77.68 o
   4   9  13       84.55      125.17     50.47 o
   5   9  13      111.59      196.59     58.83 o
   6   9  13      419.40      639.10     90.10 o
   7   9  13      551.89      702.74     93.23 o
   8   9  13      122.25      142.72     58.66 o
   9   9  13      379.60      347.66    111.50 o
  10   9  13      906.45     1089.30    108.05 o
   0  10  13       12.01       36.33     60.14 o
   1  10  13       37.36       66.39     44.71 o
   2  10  13       89.94       76.04     46.25 o
   3  10  13        2.62       13.18     43.02 o
   4  10  13       23.97       20.84     67.03 o
   5  10  13        0.07       25.45     46.80 o
   6  10  13        0.83       32.11     63.89 o
   7  10  13        1.23      -46.95     45.30 o
   8  10  13       29.92        6.66     48.12 o
   1  11  13      381.94      391.55     79.02 o
   2  11  13        5.91       25.25     47.87 o
   3  11  13      177.29       74.46     55.81 o
   4  11  13       47.75       56.79     52.62 o
   0   0  14      515.51      520.55     79.55 o
   1   0  14       76.34       38.92     29.22 o
   2   0  14      579.98      694.85    133.74 o
   3   0  14      886.31      972.14     71.97 o
   4   0  14      275.09      214.86     59.51 o
   5   0  14      976.03      874.47    100.23 o
   6   0  14       16.95       12.53     41.97 o
   7   0  14      204.57      253.07     66.40 o
   8   0  14     1314.14     1543.48    135.93 o
   9   0  14      289.67      432.22     83.31 o
  10   0  14       80.32       60.14     51.37 o
  11   0  14        6.13       82.69     55.12 o
  12   0  14      296.12      306.94     78.30 o
  13   0  14     1391.63     1379.99    146.58 o
  14   0  14       38.87      144.70     66.40 o
  15   0  14      131.55      107.12     66.40 o
   1   1  14      659.73      711.61     70.61 o
   2   1  14       86.07       72.29     24.23 o
   3   1  14      158.65      187.08     32.08 o
   4   1  14      123.03      110.93     28.77 o
   5   1  14       15.89       23.12     35.71 o
   6   1  14        2.15       20.20     36.96 o
   7   1  14        7.40       14.00     26.48 o
   8   1  14       33.83      -10.93     33.20 o
   9   1  14     2551.65     2908.31    126.53 o
  10   1  14      257.29      175.92     76.74 o
  11   1  14      149.05      185.18     46.95 o
  12   1  14       30.47       47.25     38.84 o
  13   1  14      383.86      302.43     57.52 o
  14   1  14      125.03      159.74     51.38 o
  15   1  14      367.93      361.34     67.61 o
   0   2  14      180.85      175.34     36.03 o
   1   2  14      213.22      109.34     49.23 o
   2   2  14       14.07       -9.04     21.18 o
   3   2  14      166.97      183.48     32.20 o
   4   2  14       28.63       11.65     22.50 o
   5   2  14       16.94       27.91     22.28 o
   6   2  14        3.52       17.30     26.77 o
   7   2  14      786.35      919.83     73.22 o
   8   2  14      483.11      493.92     59.74 o
   9   2  14      131.98      164.10     42.25 o
  10   2  14      506.20      460.33     61.26 o
  11   2  14      158.02      151.55     44.78 o
  12   2  14       31.80      -31.97     31.66 o
  13   2  14        0.04       46.32     40.12 o
  14   2  14      492.29      496.04     73.86 o
  15   2  14       49.21       58.05     44.53 o
   1   3  14       23.03       37.30     22.53 o
   2   3  14      936.34      940.89     77.96 o
   3   3  14      507.64      553.93     63.23 o
   4   3  14       69.87       45.23     29.65 o
   5   3  14       12.36       23.41     22.66 o
   6   3  14      519.81      511.58     82.37 o
   7   3  14      202.14      211.10     95.21 o
   8   3  14       26.43       35.10     28.95 o
   9   3  14     1345.13     1467.53     89.49 o
  10   3  14        9.57       53.33     34.76 o
  11   3  14        4.93       12.15     31.84 o
  12   3  14        1.81       67.06     39.88 o
  13   3  14       76.28       42.44     39.58 o
  14   3  14       55.83       59.18     58.88 o
  15   3  14       69.79      126.52     47.70 o
   0   4  14      637.03      996.62    124.03 o
   1   4  14       14.20       -5.73     30.32 o
   2   4  14      135.00      114.54     40.76 o
   3   4  14        4.20      -20.28     17.63 o
   4   4  14       73.02       35.58     32.36 o
   5   4  14       42.20       64.51     45.92 o
   6   4  14       28.13       30.78     27.44 o
   7   4  14        8.45       31.52     27.03 o
   8   4  14      538.59      609.70    109.00 o
   9   4  14        0.35       -1.75     36.02 o
  10   4  14     1281.41     1370.06     87.67 o
  11   4  14      166.01      219.11     62.33 o
  12   4  14       89.39       56.51     46.35 o
  13   4  14      116.55      132.52     45.75 o
  14   4  14       50.32       50.74     43.85 o
   1   5  14      300.44      513.59     71.94 o
   2   5  14       85.85       63.40     51.05 o
   3   5  14      166.01      282.77    122.78 o
   4   5  14        4.50       21.97     48.55 o
   5   5  14      519.25      477.18     72.98 o
   6   5  14       21.96       19.60     36.12 o
   7   5  14      333.81      295.80     34.39 o
   8   5  14        0.56       10.58     25.27 o
   9   5  14      101.37      120.56     35.37 o
  10   5  14      126.00       94.14     36.50 o
  11   5  14       62.97       24.76     33.10 o
  12   5  14       17.18      -28.62     32.15 o
  13   5  14       47.09       45.64     39.86 o
   0   6  14       14.23        8.14     46.98 o
   1   6  14       55.56       49.63     37.38 o
   2   6  14      129.10       62.39     40.04 o
   3   6  14       23.26       48.30     40.28 o
   4   6  14      383.88      438.69     70.41 o
   5   6  14        0.08       37.50     40.93 o
   6   6  14      255.58      196.81     55.73 o
   7   6  14       47.58       39.19     50.11 o
   8   6  14       63.25       56.38     63.27 o
   9   6  14       94.71       36.33     65.77 o
  10   6  14      401.89      411.90     43.71 o
  11   6  14       38.33       11.22     42.60 o
  12   6  14        7.15       -5.02     30.08 o
   1   7  14     1536.17     1898.40    127.33 o
   2   7  14        4.51        1.95     40.40 o
   3   7  14       61.71       20.70     39.30 o
   4   7  14       12.70       92.53     46.02 o
   5   7  14      370.42      488.74     84.88 o
   6   7  14       29.72       21.00     42.02 o
   7   7  14      987.21     1200.26    110.71 o
   8   7  14       21.99      199.83     85.82 o
   9   7  14     1251.63     1698.21    185.42 o
  10   7  14      103.33      170.38     90.83 o
  11   7  14       21.76      -36.33     61.39 o
   0   8  14      102.15      -57.00     53.25 o
   1   8  14       52.21       62.89     46.73 o
   2   8  14      321.79      475.18     89.58 o
   3   8  14        4.77      -46.18     39.11 o
   4   8  14        6.01       20.40     42.60 o
   5   8  14        0.00       41.68     46.21 o
   6   8  14       69.25       90.17     52.93 o
   7   8  14       52.28       92.81     72.35 o
   8   8  14      239.88      325.73     98.35 o
   9   8  14       14.29      105.86     80.81 o
   1   9  14       15.94       59.44     94.28 o
   2   9  14       36.31      -14.49     39.75 o
   3   9  14       66.45       98.12     52.82 o
   4   9  14        0.86       55.81     54.50 o
   5   9  14        8.80       54.49     44.19 o
   6   9  14      309.65      288.44     76.11 o
   7   9  14       10.06       21.80     69.22 o
   0  10  14       24.21        8.14     67.65 o
   1  10  14       12.48      -60.71     40.24 o
   2  10  14      265.97      317.10     68.70 o
   3  10  14      141.39       96.64     66.71 o
   1   1  15        9.00       41.33     21.35 o
   2   1  15      143.62      124.23     32.88 o
   3   1  15       84.86       76.56     28.94 o
   4   1  15     1073.59     1254.54     83.30 o
   5   1  15       16.21      -14.20     26.40 o
   6   1  15      140.58      135.64     37.54 o
   7   1  15       58.32       67.81     35.76 o
   8   1  15       86.17      101.38     37.62 o
   9   1  15      864.97      934.62     80.98 o
  10   1  15      147.49      213.00     49.32 o
  11   1  15      249.17      287.25     92.08 o
  12   1  15      417.51      525.26     73.72 o
  13   1  15       56.48       76.83     44.13 o
   0   2  15      112.00      126.69     34.18 o
   1   2  15      386.11      414.55     43.03 o
   2   2  15       18.71       13.91     22.75 o
   3   2  15      211.53      297.42     39.39 o
   4   2  15        0.03       24.09     24.83 o
   5   2  15      925.80      928.69     73.14 o
   6   2  15        3.67       31.52     26.35 o
   7   2  15      181.94      198.35     44.42 o
   8   2  15       57.16       45.35     33.80 o
   9   2  15      171.24      149.32     41.80 o
  10   2  15       99.08       74.50     49.49 o
  11   2  15       11.63       63.35     77.05 o
  12   2  15       75.22       66.60     40.83 o
  13   2  15       17.06       48.36     39.60 o
   1   3  15        1.46        1.21     31.88 o
   2   3  15      129.18      114.17     30.16 o
   3   3  15      110.78       77.46     26.65 o
   4   3  15      566.98      609.39     49.33 o
   5   3  15        9.30       67.40     27.67 o
   6   3  15      545.44      462.35     53.47 o
   7   3  15      134.11      184.53     41.48 o
   8   3  15       61.99       32.57     31.32 o
   9   3  15       92.24      105.73     40.19 o
  10   3  15       83.09       78.65     37.76 o
  11   3  15      325.77      274.13    146.89 o
  12   3  15      155.46      232.35     79.24 o
  13   3  15       27.28       80.23     44.23 o
   0   4  15       73.27       55.75     56.38 o
   1   4  15     1138.08     1050.29     93.00 o
   2   4  15        1.92        6.10     31.93 o
   3   4  15      135.15      131.02     45.15 o
   4   4  15       66.36       25.13     21.88 o
   5   4  15      902.35     1020.64    147.21 o
   6   4  15      175.02      160.84     31.68 o
   7   4  15      361.47      359.93     47.32 o
   8   4  15        0.11       10.86     30.44 o
   9   4  15       48.50       44.58     41.03 o
  10   4  15       33.35        8.57     33.01 o
  11   4  15      123.08      106.67     54.81 o
  12   4  15        8.57       28.45     36.38 o
   1   5  15       85.24       49.28     40.38 o
   2   5  15      226.68      110.50     45.40 o
   3   5  15        0.59       49.99     39.78 o
   4   5  15      283.71      180.33     51.15 o
   5   5  15      385.30      306.73     76.74 o
   6   5  15      938.73     1003.77    124.66 o
   7   5  15        5.35      122.78     72.04 o
   8   5  15        0.13       -6.96     26.84 o
   9   5  15      118.97       73.44     33.34 o
  10   5  15       12.54        6.03     28.50 o
  11   5  15      131.68       76.93     36.92 o
   0   6  15      458.89      511.78    109.00 o
   1   6  15       17.98       70.54     45.31 o
   2   6  15      384.37      410.02     71.75 o
   3   6  15      570.25      600.47     83.10 o
   4   6  15       43.75        2.88     39.18 o
   5   6  15      158.47      164.89     56.18 o
   6   6  15      451.62      537.27     82.80 o
   7   6  15      295.20      425.54     73.23 o
   8   6  15      140.53      180.41     80.18 o
   9   6  15      250.18      333.88     94.59 o
  10   6  15        1.14      -50.11     59.51 o
   1   7  15        1.16       99.80     47.17 o
   2   7  15      212.32      223.84     61.33 o
   3   7  15      120.94      154.10     56.47 o
   4   7  15        3.23       -3.34     75.17 o
   5   7  15       23.70       -1.25     37.21 o
   6   7  15        7.92        4.69     43.14 o
   7   7  15       28.57       86.27     48.46 o
   8   7  15      158.23      228.64     90.20 o
   0   8  15       12.49       36.96     59.51 o
   1   8  15        7.77       -3.16     38.95 o
   2   8  15        3.67       12.68     43.24 o
   3   8  15        4.81       16.42     76.74 o
   4   8  15       41.48        8.57     48.76 o
   5   8  15      298.70      330.90     71.93 o
   6   8  15        1.49       30.98     62.64 o
   0   0  16      155.84       85.19     45.10 o
   1   0  16       10.97       58.65     31.25 o
   2   0  16        3.90       11.04     30.67 o
   3   0  16      694.41      803.06    103.98 o
   4   0  16      362.78      342.65     73.92 o
   5   0  16       68.55       25.06     43.22 o
   6   0  16      153.15      288.15     73.92 o
   7   0  16      273.61      268.73     70.16 o
   8   0  16        2.69        6.26     50.11 o
   9   0  16      152.69      171.64     70.16 o
  10   0  16        2.42        5.64     50.11 o
  11   0  16       28.24       36.33     62.01 o
   1   1  16      256.52      230.15     37.10 o
   2   1  16      207.88      257.13     38.75 o
   3   1  16        5.97        8.18     24.61 o
   4   1  16      169.46      187.03     44.53 o
   5   1  16      203.56      203.90     43.85 o
   6   1  16      111.37      117.36     41.12 o
   7   1  16       91.27       32.73     37.97 o
   8   1  16        1.04       23.17     33.78 o
   9   1  16      238.53      191.16    112.75 o
  10   1  16        7.56       34.73     37.76 o
  11   1  16      251.23      273.41     54.11 o
   0   2  16      245.94      209.22     72.66 o
   1   2  16       50.98       42.04     26.90 o
   2   2  16        5.29      -23.70     22.47 o
   3   2  16      209.58      163.93     33.90 o
   4   2  16        6.13       30.40     27.41 o
   5   2  16        4.73       11.90     29.52 o
   6   2  16       93.72      156.91     41.83 o
   7   2  16        5.98       39.58     33.26 o
   8   2  16        6.42        6.04     33.07 o
   9   2  16        4.81      -50.27     32.28 o
  10   2  16       83.87       77.01     39.48 o
   1   3  16      448.56      408.56     64.56 o
   2   3  16      237.33      102.77     49.49 o
   3   3  16       32.62      -10.02     23.27 o
   4   3  16      444.29      443.77     45.19 o
   5   3  16       16.75       90.97     33.60 o
   6   3  16       26.43       24.72     31.40 o
   7   3  16       96.60      110.88     72.66 o
   8   3  16        4.81       39.39     31.15 o
   9   3  16      899.27      924.52    126.54 o
  10   3  16        0.03       42.27     34.07 o
   0   4  16      276.27      124.03     65.15 o
   1   4  16       26.97       19.94     39.30 o
   2   4  16      373.72      204.69     63.27 o
   3   4  16      293.91      302.40     61.53 o
   4   4  16       99.01      108.68     48.29 o
   5   4  16      230.59      267.91     43.31 o
   6   4  16      186.64      225.55     40.45 o
   7   4  16       75.52       58.47     96.78 o
   8   4  16      107.96       96.24     35.86 o
   9   4  16      124.09      113.78     38.89 o
   1   5  16        9.12      -36.81     36.97 o
   2   5  16       62.92       40.83     84.25 o
   3   5  16       52.04       57.93     48.23 o
   4   5  16       38.18       60.45     45.18 o
   5   5  16       55.25       82.28     45.10 o
   6   5  16      157.23      116.72     88.95 o
   7   5  16      412.49      353.92    101.48 o
   8   5  16       23.63       26.94     63.89 o
   0   6  16      535.93      533.08    114.01 o
   1   6  16      129.81      100.96     50.10 o
   2   6  16        0.42       -3.78     39.86 o
   3   6  16      555.83      633.94    106.18 o
   4   6  16        0.34        9.58     43.05 o
   5   6  16       14.00      -20.71     43.05 o
   6   6  16        0.32        6.81     43.43 o
   1   7  16      236.87      184.87     55.76 o
   2   7  16       18.60       33.58     45.83 o
   1   1  17      872.54     1092.32     89.00 o
   2   1  17       89.17      130.54     34.99 o
   3   1  17        2.52      -25.73     31.73 o
   4   1  17       35.71       86.90     38.50 o
   5   1  17       16.71        7.97     34.10 o
   6   1  17       53.59       82.42     41.34 o
   7   1  17      235.92      257.74     53.33 o
   0   2  17      680.34      720.38    110.88 o
   1   2  17       12.73       83.68     63.58 o
   2   2  17      132.76      230.79     41.70 o
   3   2  17       96.63      125.91     34.84 o
   4   2  17       18.61       59.30     38.26 o
   5   2  17       14.19      104.90     41.05 o
   6   2  17      103.99       23.77     34.91 o
   1   3  17      336.31      402.46     65.11 o
   2   3  17        1.58        9.21     38.21 o
   3   3  17       20.67        0.05     38.33 o
   4   3  17       38.55       98.95     31.58 o
   5   3  17        8.29        5.93     33.03 o
   0   4  17      594.81      669.64    119.64 o
   1   4  17        0.05        1.53     40.72 o
   2   4  17      133.32       97.78     48.90 o
   3   4  17       21.35       46.65     41.46 o
 
